# Supplementary material for: Bis[μ-4-(4-carb­oxy­phen­oxy)phthalato]bis­[triaqua­cobalt(II)]
Source: Acta Crystallogr Sect E Struct Rep Online. 2013 Jan 12;69(Pt 2):m101. doi: 10.1107/S1600536813000536 (PMC3569198; doi:10.1107/S1600536813000536)
Supplement: Supplementary file 1 [file e-69-0m101-sup1.cif]

##############################################################################
#                                                                            #
# This CIF contains the data in a paper accepted for publication in          #
# Acta Crystallographica Section E. It conforms to the requirements of       #
# Notes for Authors for Acta Crystallographica Section E, and has been       #
# peer reviewed under the auspices of the IUCr Commission on Journals.       #
#                                                                            #
# Full details of the Crystallographic Information File format               #
# are given in the paper "The Crystallographic Information File (CIF):       #
# a New Standard Archive File for Crystallography" by S. R. Hall, F. H.      #
# Allen and I. D. Brown [Acta Cryst. (1991), A47, 655-685].                  #
#                                                                            #
# The current version of the core CIF dictionary is obtainable from          #
# ftp://ftp.iucr.org/pub/cif_core.dic.                                       #
#                                                                            #
# Software is freely available for graphical display of the structure(s)     #
# in this CIF. For information consult the CIF software page                 #
# http://www.iucr.org/resources/cif/software.                                #
#                                                                            #
# This file may be used for bona fide research purposes within the           #
# scientific community so long as proper attribution is given to the journal # 
# article from which it was obtained.                                        #
#                                                                            #
##############################################################################
data_global
_audit_creation_method     'SHELXL97'
_journal_data_validation_number     ?
_journal_date_recd_electronic     2012-11-14
_journal_date_accepted     2013-01-07
_journal_name_full     'Acta Crystallographica, Section E'
_journal_year     2013
_journal_volume     69
_journal_issue      2
_journal_page_first     m101
_journal_page_last     m101
_journal_paper_category     QM
_journal_paper_doi     10.1107/S1600536813000536
_journal_coeditor_code     LH5557
_publ_contact_author_name     'Liang Wang'
_publ_contact_author_address
;
Department of Chemistry,
University of Science and Technology Beijing,
Beijing 100083, People's Republic of China
;
_publ_contact_author_email     'chg_2010@qq.com'
_publ_contact_author_Phone     ?
_publ_section_title
;
Bis[\m-4-(4-carboxyphenoxy)phthalato]bis[triaquacobalt(II)]
;
loop_
    _publ_author_name
    _publ_author_address
    'Liang Wang'
;
Department of Chemistry,
University of Science and Technology Beijing,
Beijing 100083, People's Republic of China
;
_iucr_refine_instructions_details
;
TITL qq in P2(1)/c
CELL  0.71073  14.4515   9.5579  11.4041   90.000   92.749   90.000
ZERR     2.00   0.0107   0.0071   0.0090    0.000    0.015    0.000
LATT   1
SYMM  - X, 1/2 + Y, 1/2 - Z
SFAC  C    H    O    CO
UNIT  60   56   40   4
MERG   2
OMIT     0.00  52.00
OMIT     2   0   0
dfix 0.85 0.01 h6a o6 h10b o10 h9a o9 h9b o9  h8a o8 h8b o8
dfix 1.38 0.02 h10a h10b h9a h9b  h8a h8b
eqiv $1 -x+3, y+0.5, -z+0.5
HTAb O8 O1_$1
eqiv $2 -x+4, -y, -z
Htab O6 O2_$2
eqiv $3 x-1, y, z
Htab O8 O7_$3
eqiv $4 x, -y-1/2, z+1/2
Htab O10 O2_$4
eqiv $5 -x+3, -y, -z+1
Htab O10 O3_$5
eqiv $6 -x+3, y-1/2, -z+1/2
Htab O9  O3_$6
eqiv $7 x-1, -y-1/2, z+1/2
htab O9 O7_$7
FMAP   2
PLAN    5
SIZE     0.10   0.12   0.15
ACTA
BOND   $H
WGHT     0.03930
L.S.   4
TEMP    20.00
FVAR     0.14885
C1    1    1.727659   -0.068064    0.442004    11.00000    0.02819    0.02313 =
        0.02691   -0.00072    0.00765   -0.00268
C2    1    1.740400   -0.146968    0.339387    11.00000    0.02095    0.03151 =
        0.03133    0.00400    0.00579   -0.00126
C3    1    1.828375   -0.197375    0.317381    11.00000    0.03585    0.02796 =
        0.02827   -0.00281    0.01207   -0.00116
AFIX   43
H3    2    1.837149   -0.248646    0.249500    11.00000   -1.20000
AFIX    0
C4    1    1.903004   -0.171986    0.395510    11.00000    0.02192    0.03791 =
        0.03843    0.01374    0.00980   -0.00405
C5    1    1.891247   -0.099441    0.498259    11.00000    0.03734    0.04189 =
        0.03467    0.00008    0.00400   -0.00549
AFIX   43
H5    2    1.940748   -0.085195    0.552081    11.00000   -1.20000
AFIX    0
C6    1    1.802875   -0.047700    0.519599    11.00000    0.03677    0.04245 =
        0.03442   -0.00775    0.00752    0.00255
AFIX   43
H6    2    1.794562    0.002072    0.588373    11.00000   -1.20000
AFIX    0
C7    1    2.126117   -0.254042    0.279157    11.00000    0.02646    0.04096 =
        0.04829    0.01047    0.00971    0.00264
AFIX   43
H7    2    2.141790   -0.326761    0.330530    11.00000   -1.20000
AFIX    0
C8    1    2.042860   -0.186261    0.286245    11.00000    0.02122    0.03466 =
        0.03750    0.00623    0.00689   -0.00479
C9    1    2.017003   -0.079906    0.209908    11.00000    0.02609    0.03413 =
        0.05783    0.01263    0.00758    0.01227
AFIX   43
H9    2    1.960273   -0.035022    0.215347    11.00000   -1.20000
AFIX    0
C10   1    2.077249   -0.041482    0.125142    11.00000    0.03075    0.03817 =
        0.03987    0.01367    0.00791    0.00126
AFIX   43
H10   2    2.059830    0.028815    0.072189    11.00000   -1.20000
AFIX    0
C11   1    2.162335   -0.104396    0.116925    11.00000    0.02567    0.03099 =
        0.03293   -0.00219    0.00099   -0.00429
C12   1    2.187081   -0.213113    0.194360    11.00000    0.02887    0.04040 =
        0.04893    0.00072    0.00653    0.01424
AFIX   43
H12   2    2.243891   -0.257878    0.189332    11.00000   -1.20000
AFIX    0
C13   1    1.662023   -0.189515    0.255028    11.00000    0.03089    0.02358 =
        0.02502   -0.00405    0.00679    0.00414
C14   1    1.638492    0.001243    0.467963    11.00000    0.02594    0.02528 =
        0.03064   -0.00206    0.00840   -0.00318
C15   1    2.230762   -0.058311    0.030936    11.00000    0.03326    0.04112 =
        0.02985   -0.00541    0.00467   -0.00078
O1    3    1.594300   -0.259747    0.293566    11.00000    0.02666    0.02376 =
        0.03817   -0.00466    0.00987   -0.00568
O2    3    1.668591   -0.161359    0.147971    11.00000    0.03619    0.05543 =
        0.02764   -0.00023    0.00703   -0.01250
O3    3    1.576042    0.012119    0.384583    11.00000    0.02848    0.02732 =
        0.03322   -0.00514    0.00313   -0.00388
O4    3    1.629819    0.046837    0.570708    11.00000    0.03290    0.03407 =
        0.02907   -0.00374    0.00643    0.00538
O5    3    1.990462   -0.229748    0.378843    11.00000    0.02888    0.04567 =
        0.04303    0.01284    0.01018    0.00720
O6    3    2.198206    0.043807   -0.038690    11.00000    0.03748    0.05248 =
        0.05210    0.01480    0.01785   -0.00059
AFIX    3
H6A   2    2.243370    0.067479   -0.079544    11.00000   -1.50000
AFIX    0
O7    3    2.307123   -0.108146    0.022263    11.00000    0.03141    0.06963 =
        0.04698    0.00863    0.01750    0.01433
O8    3    1.447354   -0.049897    0.201771    11.00000    0.05317    0.03098 =
        0.02671   -0.00435    0.00380    0.00614
AFIX    3
H8A   2    1.425057   -0.093221    0.142376    11.00000   -1.50000
H8B   2    1.416534    0.024992    0.208272    11.00000   -1.50000
AFIX    0
O9    3    1.392458   -0.323218    0.319214    11.00000    0.03952    0.02557 =
        0.03633   -0.00654    0.01196   -0.00568
AFIX    3
H9A   2    1.408039   -0.388005    0.272938    11.00000   -1.50000
H9B   2    1.369627   -0.361747    0.378592    11.00000   -1.50000
AFIX    0
O10   3    1.509986   -0.241485    0.524991    11.00000    0.04664    0.03133 =
        0.02821    0.00524    0.00442    0.00815
AFIX    3
H10A  2    1.539953   -0.308199    0.558280    11.00000   -1.50000
H10B  2    1.491902   -0.180170    0.572161    11.00000   -1.50000
AFIX    0
CO1   4    1.479384   -0.155686    0.358482    11.00000    0.02936    0.02333 =
        0.02776   -0.00184    0.00722   -0.00109
HKLF 4
END
;
data_I
_audit_creation_method     SHELXL-97
_chemical_name_systematic
;
Bis[\m-4-(4-carboxyphenoxy)phthalato]bis[triaquacobalt(II)]
;
_chemical_name_common     ?
_chemical_formula_moiety     'C30 H28 Co2 O20'
_chemical_formula_sum     'C30 H28 Co2 O20'
_chemical_formula_iupac     '[Co2 (C15 H8 O7)2 (H2 O)6]'
_chemical_formula_weight     826.38
_chemical_melting_point     ?
_symmetry_cell_setting     monoclinic
_symmetry_space_group_name_H-M     'P 21/c'
_symmetry_space_group_name_Hall     '-P 2ybc'
loop_
    _symmetry_equiv_pos_as_xyz
    'x, y, z'
    '-x, y+1/2, -z+1/2'
    '-x, -y, -z'
    'x, -y-1/2, z-1/2'
_cell_length_a     14.451(11)
_cell_length_b     9.558(7)
_cell_length_c     11.404(9)
_cell_angle_alpha     90.00
_cell_angle_beta     92.749(15)
_cell_angle_gamma     90.00
_cell_volume     1573(2)
_cell_formula_units_Z     2
_cell_measurement_reflns_used     679
_cell_measurement_theta_min     2.75
_cell_measurement_theta_max     26.7
_cell_measurement_temperature     293(2)
_exptl_crystal_description     block
_exptl_crystal_colour     purple
_exptl_crystal_size_max     0.15
_exptl_crystal_size_mid     0.12
_exptl_crystal_size_min     0.10
_exptl_crystal_density_diffrn     1.744
_exptl_crystal_density_meas     ?
_exptl_crystal_density_method     'not measured'
_exptl_crystal_F_000     844
_exptl_absorpt_coefficient_mu     1.148
_exptl_absorpt_correction_type     multi-scan
_exptl_absorpt_process_details     '(SADABS; Sheldrick, 2003)'
_exptl_absorpt_correction_T_min     0.8466
_exptl_absorpt_correction_T_max     0.8938
_exptl_special_details
;
;
_diffrn_ambient_temperature     293(2)
_diffrn_radiation_type     MoK\a
_diffrn_radiation_wavelength     0.71073
_diffrn_radiation_source     'fine-focus sealed tube'
_diffrn_radiation_monochromator     graphite
_diffrn_measurement_device_type     'Bruker APEXII'
_diffrn_measurement_method     '\f and \w scans'
_diffrn_detector_area_resol_mean     ?
_diffrn_reflns_number     8135
_diffrn_reflns_av_R_equivalents     0.1146
_diffrn_reflns_av_sigmaI/netI     0.1480
_diffrn_reflns_theta_min     2.56
_diffrn_reflns_theta_max     26.00
_diffrn_reflns_theta_full     26.00
_diffrn_measured_fraction_theta_max     0.998
_diffrn_measured_fraction_theta_full     0.998
_diffrn_reflns_limit_h_min     -12
_diffrn_reflns_limit_h_max     17
_diffrn_reflns_limit_k_min     -11
_diffrn_reflns_limit_k_max     11
_diffrn_reflns_limit_l_min     -13
_diffrn_reflns_limit_l_max     14
_diffrn_standards_number     0
_diffrn_standards_interval_count     0
_diffrn_standards_interval_time     ?
_diffrn_standards_decay_%     0
_refine_special_details
;
 Refinement of F^2^ against ALL reflections.  The weighted R-factor wR and
 goodness of fit S are based on F^2^, conventional R-factors R are based
 on F, with F set to zero for negative F^2^. The threshold expression of
 F^2^ > 2sigma(F^2^) is used only for calculating R-factors(gt) etc. and is
 not relevant to the choice of reflections for refinement.  R-factors based
 on F^2^ are statistically about twice as large as those based on F, and R-
 factors based on ALL data will be even larger.
;
_reflns_number_total     3087
_reflns_number_gt     1591
_reflns_threshold_expression     I>2\s(I)
_refine_ls_structure_factor_coef     Fsqd
_refine_ls_matrix_type     full
_refine_ls_R_factor_all     0.1410
_refine_ls_R_factor_gt     0.0589
_refine_ls_wR_factor_gt     0.0977
_refine_ls_wR_factor_ref     0.1159
_refine_ls_goodness_of_fit_ref     0.895
_refine_ls_restrained_S_all     0.894
_refine_ls_number_reflns     3087
_refine_ls_number_parameters     235
_refine_ls_number_restraints     9
_refine_ls_hydrogen_treatment     constr
_refine_ls_weighting_scheme     calc
_refine_ls_weighting_details
                 'calc w=1/[\s^2^(Fo^2^)+(0.0393P)^2^] where P=(Fo^2^+2Fc^2^)/3'
_atom_sites_solution_hydrogens     geom
_atom_sites_solution_primary     direct
_atom_sites_solution_secondary     difmap
_refine_ls_shift/su_max     0.001
_refine_ls_shift/su_mean     0.000
_refine_diff_density_max     0.411
_refine_diff_density_min     -0.614
_refine_ls_extinction_method     none
_refine_ls_extinction_coef     ?
loop_
    _atom_type_symbol
    _atom_type_description
    _atom_type_scat_dispersion_real
    _atom_type_scat_dispersion_imag
    _atom_type_scat_source
    'C' 'C' 0.0033 0.0016
                         'International Tables Vol C Tables 4.2.6.8 and 6.1.1.4'
    'H' 'H' 0.0000 0.0000
                         'International Tables Vol C Tables 4.2.6.8 and 6.1.1.4'
    'O' 'O' 0.0106 0.0060
                         'International Tables Vol C Tables 4.2.6.8 and 6.1.1.4'
    'Co' 'Co' 0.3494 0.9721
                         'International Tables Vol C Tables 4.2.6.8 and 6.1.1.4'
_computing_data_collection     'APEX2 (Bruker, 2004)'
_computing_cell_refinement     'SAINT (Bruker, 2001)'
_computing_data_reduction     'SAINT (Bruker, 2001)'
_computing_structure_solution     'SHELXS97 (Sheldrick, 2008)'
_computing_structure_refinement     'SHELXL97 (Sheldrick, 2008)'
_computing_molecular_graphics     'PLATON (Spek, 2009)'
_computing_publication_material     'SHELXL97 (Sheldrick, 2008)'
loop_
    _atom_site_type_symbol
    _atom_site_label
    _atom_site_fract_x
    _atom_site_fract_y
    _atom_site_fract_z
    _atom_site_U_iso_or_equiv
    _atom_site_adp_type
    _atom_site_calc_flag
    _atom_site_refinement_flags
    _atom_site_occupancy
    _atom_site_symmetry_multiplicity
    _atom_site_disorder_assembly
    _atom_site_disorder_group
    C C1 1.7277(4) -0.0681(5) 0.4420(5) 0.0259(13) Uani d . 1 1 . .
    C C2 1.7404(3) -0.1470(5) 0.3394(4) 0.0278(12) Uani d . 1 1 . .
    C C3 1.8284(4) -0.1974(5) 0.3174(5) 0.0304(14) Uani d . 1 1 . .
    H H3 1.8371 -0.2486 0.2495 0.036 Uiso calc R 1 1 . .
    C C4 1.9030(4) -0.1720(6) 0.3955(5) 0.0325(14) Uani d . 1 1 . .
    C C5 1.8912(4) -0.0994(5) 0.4983(5) 0.0379(15) Uani d . 1 1 . .
    H H5 1.9407 -0.0852 0.5521 0.045 Uiso calc R 1 1 . .
    C C6 1.8029(4) -0.0477(6) 0.5196(5) 0.0377(15) Uani d . 1 1 . .
    H H6 1.7946 0.0021 0.5884 0.045 Uiso calc R 1 1 . .
    C C7 2.1261(4) -0.2540(6) 0.2792(5) 0.0383(15) Uani d . 1 1 . .
    H H7 2.1418 -0.3268 0.3305 0.046 Uiso calc R 1 1 . .
    C C8 2.0429(4) -0.1863(5) 0.2862(5) 0.0309(14) Uani d . 1 1 . .
    C C9 2.0170(4) -0.0799(5) 0.2099(5) 0.0392(15) Uani d . 1 1 . .
    H H9 1.9603 -0.0350 0.2153 0.047 Uiso calc R 1 1 . .
    C C10 2.0772(4) -0.0415(6) 0.1251(5) 0.0361(15) Uani d . 1 1 . .
    H H10 2.0598 0.0288 0.0722 0.043 Uiso calc R 1 1 . .
    C C11 2.1623(4) -0.1044(5) 0.1169(5) 0.0299(13) Uani d . 1 1 . .
    C C12 2.1871(4) -0.2131(6) 0.1944(5) 0.0392(15) Uani d . 1 1 . .
    H H12 2.2439 -0.2579 0.1893 0.047 Uiso calc R 1 1 . .
    C C13 1.6620(4) -0.1895(5) 0.2550(5) 0.0263(13) Uani d . 1 1 . .
    C C14 1.6385(4) 0.0012(5) 0.4680(5) 0.0271(13) Uani d . 1 1 . .
    C C15 2.2308(4) -0.0583(6) 0.0309(5) 0.0346(14) Uani d . 1 1 . .
    O O1 1.5943(2) -0.2597(3) 0.2936(3) 0.0293(9) Uani d . 1 1 . .
    O O2 1.6686(2) -0.1614(4) 0.1480(3) 0.0396(10) Uani d . 1 1 . .
    O O3 1.5760(2) 0.0121(3) 0.3846(3) 0.0296(9) Uani d . 1 1 . .
    O O4 1.6298(2) 0.0468(3) 0.5707(3) 0.0319(9) Uani d . 1 1 . .
    O O5 1.9905(2) -0.2297(4) 0.3788(3) 0.0389(10) Uani d . 1 1 . .
    O O6 2.1982(3) 0.0438(4) -0.0387(3) 0.0469(11) Uani d D 1 1 . .
    H H6A 2.2434 0.0675 -0.0795 0.070 Uiso d RD 1 1 . .
    O O7 2.3071(3) -0.1081(4) 0.0223(3) 0.0488(12) Uani d . 1 1 . .
    O O8 1.4474(2) -0.0499(3) 0.2018(3) 0.0369(10) Uani d D 1 1 . .
    H H8A 1.4251 -0.0932 0.1424 0.055 Uiso d RD 1 1 . .
    H H8B 1.4165 0.0250 0.2083 0.055 Uiso d RD 1 1 . .
    O O9 1.3925(2) -0.3232(3) 0.3192(3) 0.0335(9) Uani d D 1 1 . .
    H H9A 1.4080 -0.3880 0.2729 0.050 Uiso d RD 1 1 . .
    H H9B 1.3696 -0.3617 0.3786 0.050 Uiso d RD 1 1 . .
    O O10 1.5100(2) -0.2415(3) 0.5250(3) 0.0353(10) Uani d D 1 1 . .
    H H10A 1.5400 -0.3082 0.5583 0.053 Uiso d RD 1 1 . .
    H H10B 1.4919 -0.1802 0.5722 0.053 Uiso d RD 1 1 . .
    Co Co1 1.47938(5) -0.15569(7) 0.35848(6) 0.0266(2) Uani d . 1 1 . .
loop_
    _atom_site_aniso_label
    _atom_site_aniso_U_11
    _atom_site_aniso_U_22
    _atom_site_aniso_U_33
    _atom_site_aniso_U_12
    _atom_site_aniso_U_13
    _atom_site_aniso_U_23
    C1 0.028(3) 0.023(3) 0.027(3) -0.003(3) 0.008(3) -0.001(2)
    C2 0.021(3) 0.032(3) 0.031(3) -0.001(3) 0.006(2) 0.004(3)
    C3 0.036(4) 0.028(3) 0.028(3) -0.001(3) 0.012(3) -0.003(2)
    C4 0.022(3) 0.038(3) 0.038(4) -0.004(3) 0.010(3) 0.014(3)
    C5 0.037(4) 0.042(3) 0.035(4) -0.005(3) 0.004(3) 0.000(3)
    C6 0.037(4) 0.042(4) 0.034(4) 0.003(3) 0.008(3) -0.008(3)
    C7 0.026(3) 0.041(4) 0.048(4) 0.003(3) 0.010(3) 0.010(3)
    C8 0.021(3) 0.035(3) 0.037(3) -0.005(3) 0.007(2) 0.006(3)
    C9 0.026(3) 0.034(3) 0.058(4) 0.012(3) 0.008(3) 0.013(3)
    C10 0.031(4) 0.038(3) 0.040(4) 0.001(3) 0.008(3) 0.014(3)
    C11 0.026(3) 0.031(3) 0.033(3) -0.004(3) 0.001(3) -0.002(3)
    C12 0.029(4) 0.040(3) 0.049(4) 0.014(3) 0.007(3) 0.001(3)
    C13 0.031(3) 0.024(3) 0.025(3) 0.004(2) 0.007(3) -0.004(2)
    C14 0.026(3) 0.025(3) 0.031(4) -0.003(3) 0.008(3) -0.002(3)
    C15 0.033(4) 0.041(4) 0.030(4) -0.001(3) 0.005(3) -0.005(3)
    O1 0.027(2) 0.0238(19) 0.038(2) -0.0057(17) 0.0099(17) -0.0047(17)
    O2 0.036(2) 0.055(2) 0.028(2) -0.013(2) 0.0070(17) 0.000(2)
    O3 0.028(2) 0.027(2) 0.033(2) -0.0039(18) 0.0031(18) -0.0051(17)
    O4 0.033(2) 0.034(2) 0.029(2) 0.0054(18) 0.0064(17) -0.0037(18)
    O5 0.029(2) 0.046(2) 0.043(3) 0.007(2) 0.0102(19) 0.0128(19)
    O6 0.037(3) 0.052(3) 0.052(3) -0.001(2) 0.018(2) 0.015(2)
    O7 0.031(2) 0.070(3) 0.047(3) 0.014(2) 0.018(2) 0.009(2)
    O8 0.053(3) 0.031(2) 0.027(2) 0.0061(19) 0.0038(18) -0.0044(17)
    O9 0.040(2) 0.026(2) 0.036(2) -0.0057(18) 0.0120(17) -0.0065(17)
    O10 0.047(3) 0.031(2) 0.028(2) 0.0081(19) 0.0044(18) 0.0052(17)
    Co1 0.0294(4) 0.0233(4) 0.0278(4) -0.0011(4) 0.0072(3) -0.0018(4)
_geom_special_details
;
 All esds (except the esd in the dihedral angle between two l.s. planes)
 are estimated using the full covariance matrix.  The cell esds are taken
 into account individually in the estimation of esds in distances, angles
 and torsion angles; correlations between esds in cell parameters are only
 used when they are defined by crystal symmetry.  An approximate (isotropic)
 treatment of cell esds is used for estimating esds involving l.s. planes.
;
loop_
    _geom_bond_atom_site_label_1
    _geom_bond_atom_site_label_2
    _geom_bond_site_symmetry_2
    _geom_bond_distance
    _geom_bond_publ_flag
    C1 C6 . 1.382(7) ?
    C1 C2 . 1.412(7) ?
    C1 C14 . 1.491(7) ?
    C2 C3 . 1.394(6) ?
    C2 C13 . 1.506(7) ?
    C3 C4 . 1.387(7) ?
    C3 H3 . 0.9300 ?
    C4 C5 . 1.379(7) ?
    C4 O5 . 1.401(6) ?
    C5 C6 . 1.402(7) ?
    C5 H5 . 0.9300 ?
    C6 H6 . 0.9300 ?
    C7 C8 . 1.372(7) ?
    C7 C12 . 1.395(7) ?
    C7 H7 . 0.9300 ?
    C8 C9 . 1.378(7) ?
    C8 O5 . 1.392(6) ?
    C9 C10 . 1.381(7) ?
    C9 H9 . 0.9300 ?
    C10 C11 . 1.376(7) ?
    C10 H10 . 0.9300 ?
    C11 C12 . 1.399(7) ?
    C11 C15 . 1.492(7) ?
    C12 H12 . 0.9300 ?
    C13 O2 . 1.258(6) ?
    C13 O1 . 1.282(5) ?
    C14 O4 . 1.262(6) ?
    C14 O3 . 1.283(6) ?
    C15 O7 . 1.210(6) ?
    C15 O6 . 1.330(6) ?
    O1 Co1 . 2.101(3) ?
    O3 Co1 . 2.138(3) ?
    O4 Co1 3_856 2.085(3) ?
    O6 H6A . 0.8506 ?
    O8 Co1 . 2.086(4) ?
    O8 H8A . 0.8445 ?
    O8 H8B . 0.8482 ?
    O9 Co1 . 2.071(3) ?
    O9 H9A . 0.8509 ?
    O9 H9B . 0.8511 ?
    O10 Co1 . 2.096(4) ?
    O10 H10A . 0.8500 ?
    O10 H10B . 0.8453 ?
    Co1 O4 3_856 2.085(3) ?
loop_
    _geom_angle_atom_site_label_1
    _geom_angle_atom_site_label_2
    _geom_angle_atom_site_label_3
    _geom_angle_site_symmetry_1
    _geom_angle_site_symmetry_3
    _geom_angle
    _geom_angle_publ_flag
    C6 C1 C2 . . 118.4(5) ?
    C6 C1 C14 . . 118.1(5) ?
    C2 C1 C14 . . 123.4(5) ?
    C3 C2 C1 . . 119.4(5) ?
    C3 C2 C13 . . 117.1(5) ?
    C1 C2 C13 . . 123.3(4) ?
    C4 C3 C2 . . 120.8(5) ?
    C4 C3 H3 . . 119.6 ?
    C2 C3 H3 . . 119.6 ?
    C5 C4 C3 . . 120.7(5) ?
    C5 C4 O5 . . 117.5(5) ?
    C3 C4 O5 . . 121.5(5) ?
    C4 C5 C6 . . 118.4(5) ?
    C4 C5 H5 . . 120.8 ?
    C6 C5 H5 . . 120.8 ?
    C1 C6 C5 . . 122.3(5) ?
    C1 C6 H6 . . 118.9 ?
    C5 C6 H6 . . 118.9 ?
    C8 C7 C12 . . 119.5(5) ?
    C8 C7 H7 . . 120.2 ?
    C12 C7 H7 . . 120.2 ?
    C7 C8 C9 . . 121.5(5) ?
    C7 C8 O5 . . 114.5(5) ?
    C9 C8 O5 . . 124.0(5) ?
    C8 C9 C10 . . 118.5(5) ?
    C8 C9 H9 . . 120.7 ?
    C10 C9 H9 . . 120.7 ?
    C11 C10 C9 . . 121.8(5) ?
    C11 C10 H10 . . 119.1 ?
    C9 C10 H10 . . 119.1 ?
    C10 C11 C12 . . 118.9(5) ?
    C10 C11 C15 . . 122.6(5) ?
    C12 C11 C15 . . 118.5(5) ?
    C7 C12 C11 . . 119.7(5) ?
    C7 C12 H12 . . 120.2 ?
    C11 C12 H12 . . 120.2 ?
    O2 C13 O1 . . 122.6(5) ?
    O2 C13 C2 . . 118.2(5) ?
    O1 C13 C2 . . 119.0(5) ?
    O4 C14 O3 . . 124.2(5) ?
    O4 C14 C1 . . 117.6(5) ?
    O3 C14 C1 . . 118.2(5) ?
    O7 C15 O6 . . 122.5(5) ?
    O7 C15 C11 . . 125.0(6) ?
    O6 C15 C11 . . 112.5(5) ?
    C13 O1 Co1 . . 120.2(3) ?
    C14 O3 Co1 . . 118.3(3) ?
    C14 O4 Co1 . 3_856 130.0(4) ?
    C8 O5 C4 . . 120.8(4) ?
    C15 O6 H6A . . 105.3 ?
    Co1 O8 H8A . . 120.7 ?
    Co1 O8 H8B . . 115.5 ?
    H8A O8 H8B . . 107.6 ?
    Co1 O9 H9A . . 121.4 ?
    Co1 O9 H9B . . 114.6 ?
    H9A O9 H9B . . 107.6 ?
    Co1 O10 H10A . . 141.2 ?
    Co1 O10 H10B . . 104.3 ?
    H10A O10 H10B . . 113.7 ?
    O9 Co1 O4 . 3_856 90.40(14) ?
    O9 Co1 O8 . . 94.71(14) ?
    O4 Co1 O8 3_856 . 87.08(14) ?
    O9 Co1 O10 . . 89.59(13) ?
    O4 Co1 O10 3_856 . 88.57(14) ?
    O8 Co1 O10 . . 173.90(14) ?
    O9 Co1 O1 . . 92.25(14) ?
    O4 Co1 O1 3_856 . 176.92(15) ?
    O8 Co1 O1 . . 94.26(14) ?
    O10 Co1 O1 . . 89.89(14) ?
    O9 Co1 O3 . . 174.56(13) ?
    O4 Co1 O3 3_856 . 94.21(14) ?
    O8 Co1 O3 . . 82.66(14) ?
    O10 Co1 O3 . . 93.40(14) ?
    O1 Co1 O3 . . 83.22(14) ?
loop_
    _geom_hbond_atom_site_label_D
    _geom_hbond_atom_site_label_H
    _geom_hbond_atom_site_label_A
    _geom_hbond_site_symmetry_A
    _geom_hbond_distance_DH
    _geom_hbond_distance_HA
    _geom_hbond_distance_DA
    _geom_hbond_angle_DHA
    O8 H8B O1 2_855 0.85 2.06 2.839(5) 151.7
    O6 H6A O2 3_955 0.85 1.77 2.598(5) 164.5
    O8 H8A O7 1_455 0.84 2.14 2.865(6) 143.9
    O9 H9A O3 2_845 0.85 2.06 2.861(5) 157.4
    O9 H9B O7 4_456 0.85 1.93 2.754(5) 162.7
    O10 H10A O2 4_556 0.85 2.10 2.788(5) 137.9
    O10 H10B O3 3_856 0.85 1.96 2.746(5) 154.6
