# Supplementary material for: Bis[μ-4-(4-carb­oxy­phen­oxy)phthalato]bis­[triaqua­cobalt(II)]
Source: Acta Crystallogr Sect E Struct Rep Online. 2013 Jan 12;69(Pt 2):m101. doi: 10.1107/S1600536813000536 (PMC3569198; doi:10.1107/S1600536813000536)
Supplement: Supplementary file 2 [file e-69-0m101-Isup2.hkl]

#
# h,k,l, Fc-squared, Fo-squared, sigma(Fo-squared) and status flag
#
data_I
_shelx_title ' qq in P2(1)/c'
_shelx_refln_list_code          4
_shelx_F_calc_maximum      199.05
_exptl_crystal_F_000       844.00
_reflns_d_resolution_high  0.8107
 
loop_
 _symmetry_equiv_pos_as_xyz
 'x, y, z'
 '-x, y+1/2, -z+1/2'
 '-x, -y, -z'
 'x, -y-1/2, z-1/2'
 
_cell_length_a    14.4515
_cell_length_b     9.5579
_cell_length_c    11.4041
_cell_angle_alpha  90.000
_cell_angle_beta   92.749
_cell_angle_gamma  90.000
 
_shelx_F_squared_multiplier     1.000
 
loop_
 _refln_index_h
 _refln_index_k
 _refln_index_l
 _refln_F_squared_calc
 _refln_F_squared_meas
 _refln_F_squared_sigma
 _refln_observed_status
   3   0   0     5323.19     4928.33     89.33 o
   4   0   0     1435.90     1380.65    107.87 o
   5   0   0       72.61      146.16     58.00 o
   6   0   0     5873.55     5547.43    130.36 o
   7   0   0     2053.82     1905.33     96.38 o
   8   0   0      861.77      955.04     84.25 o
   9   0   0      338.36      453.23     77.70 o
  10   0   0     2097.98     2190.10    129.56 o
  11   0   0       42.50       50.35     76.31 o
  12   0   0      368.72      336.69     96.96 o
  13   0   0      183.04      139.77    186.18 o
  14   0   0      206.46       71.31    141.27 o
  15   0   0      125.41      207.62    159.32 o
  16   0   0       30.33        0.00    141.27 o
  17   0   0       92.20      152.10    182.79 o
   1   1   0      213.18      314.58     39.72 o
   2   1   0        0.96        2.81     15.25 o
   3   1   0     2117.17     1837.92    102.46 o
   4   1   0     3046.84     2733.19     58.75 o
   5   1   0     1563.54     1342.56     73.66 o
   6   1   0      755.43      787.54     71.58 o
   7   1   0     1862.97     2023.57     67.61 o
   8   1   0      319.62      299.08     44.84 o
   9   1   0     2252.33     2260.18     84.93 o
  10   1   0     1694.14     1946.87    111.14 o
  11   1   0     2264.88     2419.63    103.84 o
  12   1   0     2280.34     2601.54    131.66 o
  13   1   0       25.04       41.65     71.61 o
  14   1   0       74.65       69.21     93.55 o
  15   1   0       18.22        0.00    106.89 o
  16   1   0      560.78      358.37    184.60 o
  17   1   0      402.36      300.59    190.01 o
   0   2   0     1301.49      985.28     61.38 o
   1   2   0      142.34      148.80     32.57 o
   2   2   0     7182.72     7094.49     80.87 o
   3   2   0     1096.71     1080.13     61.08 o
   4   2   0      762.52      636.37     37.55 o
   5   2   0     2671.90     2556.40     57.07 o
   6   2   0     5495.43     5373.45     89.25 o
   7   2   0       21.64       65.26     31.32 o
   8   2   0     2356.10     2544.79     78.51 o
   9   2   0      765.69      828.87     89.38 o
  10   2   0      777.91      767.46     83.06 o
  11   2   0      874.74     1013.10     94.14 o
  12   2   0      607.77      785.73     90.24 o
  13   2   0        4.53        0.00     85.66 o
  14   2   0      662.21      657.51    130.37 o
  15   2   0      301.11      390.24    123.93 o
  16   2   0       71.89        0.00    123.89 o
  17   2   0      118.43        0.00    174.67 o
   1   3   0      352.00      420.02     30.98 o
   2   3   0     8618.73     9235.34     85.76 o
   3   3   0     5219.87     5420.01    104.63 o
   4   3   0      286.44      447.11     48.22 o
   5   3   0      431.05      432.06     52.53 o
   6   3   0       56.12       51.69     36.73 o
   7   3   0     1243.86     1258.77     51.59 o
   8   3   0       16.82       23.92     47.10 o
   9   3   0      283.85      230.93     61.88 o
  10   3   0        3.30        7.59     79.20 o
  11   3   0        1.85       58.70     89.67 o
  12   3   0      755.06      862.29    158.87 o
  13   3   0      627.94      769.21    192.50 o
  14   3   0      860.94      941.22    147.13 o
  15   3   0      565.14      292.93    155.04 o
  16   3   0       66.37        0.00    290.21 o
  17   3   0       54.55       64.89    201.75 o
   0   4   0      239.95      409.16     40.56 o
   1   4   0      456.94      371.75     32.72 o
   2   4   0       56.99      151.60     28.08 o
   3   4   0      207.37      199.57     28.39 o
   4   4   0     2059.40     1972.10     84.96 o
   5   4   0     8730.30     8328.14    154.23 o
   6   4   0     1014.84     1027.71     96.81 o
   7   4   0      204.46      141.69     71.92 o
   8   4   0      125.66      177.64     82.96 o
   9   4   0       91.65       96.61     87.28 o
  10   4   0       23.67       43.46     86.97 o
  11   4   0        5.36        0.00     81.92 o
  12   4   0        0.46       73.56     93.34 o
  13   4   0      199.40      348.11    202.20 o
  14   4   0      528.48      581.92    141.31 o
  15   4   0        5.03        0.00    103.00 o
  16   4   0      221.61      262.29    134.82 o
   1   5   0       36.48       17.18     24.12 o
   2   5   0      155.15      176.96     33.67 o
   3   5   0       41.51       36.48     29.08 o
   4   5   0     3321.70     3313.12     94.98 o
   5   5   0     1586.06     1544.74     89.51 o
   6   5   0      200.98      295.91     92.94 o
   7   5   0     2166.65     2418.90    116.84 o
   8   5   0       20.93        0.00    135.63 o
   9   5   0      322.32      134.83     99.52 o
  10   5   0     1996.70     1969.44    196.56 o
  11   5   0     3757.82     3555.80    200.18 o
  12   5   0     1552.74     1696.95    227.70 o
  13   5   0      899.09     1154.44    256.59 o
  14   5   0     1494.67     1641.17    237.63 o
  15   5   0      699.57      610.00    151.27 o
  16   5   0      233.09      208.48    250.27 o
   0   6   0     1485.25     1391.81     76.00 o
   1   6   0     5324.71     5236.30    191.59 o
   2   6   0     1399.23     1387.39     61.62 o
   3   6   0      438.07      320.89     52.16 o
   4   6   0      108.28      165.20     63.00 o
   5   6   0     1154.33     1298.67    108.14 o
   6   6   0      295.11      356.01     62.53 o
   7   6   0     2122.15     2129.25     99.80 o
   8   6   0        4.66        0.00     60.12 o
   9   6   0      148.13      196.49    135.18 o
  10   6   0       64.29       96.96    141.27 o
  11   6   0        1.11        0.00     87.30 o
  12   6   0        7.24      175.20    110.26 o
  13   6   0       19.96      110.29    110.70 o
  14   6   0      109.33       42.90    187.31 o
  15   6   0       14.07        0.00    113.66 o
   1   7   0       65.44       87.10     43.40 o
   2   7   0     1518.67     1668.78    164.56 o
   3   7   0     3084.07     3096.53    107.37 o
   4   7   0      533.80      531.66     67.46 o
   5   7   0     2120.38     2088.69    102.05 o
   6   7   0        1.07        0.00     55.86 o
   7   7   0      104.54      152.81     61.59 o
   8   7   0       43.64       15.23     56.98 o
   9   7   0      628.49      892.16    116.20 o
  10   7   0      345.96      409.57    106.75 o
  11   7   0      472.68      442.32     94.56 o
  12   7   0      422.77      566.04     99.95 o
  13   7   0       55.21      132.95    118.99 o
  14   7   0       59.47        0.00    115.09 o
   0   8   0      248.31      184.60    118.70 o
   1   8   0      200.02      127.03     65.12 o
   2   8   0      249.44      322.72     75.38 o
   3   8   0       66.99       43.53     61.48 o
   4   8   0       11.22       68.61     56.02 o
   5   8   0       75.37       69.23     55.84 o
   6   8   0        0.32       90.80     59.81 o
   7   8   0      246.37      253.81     74.20 o
   8   8   0      154.87       37.27     63.24 o
   9   8   0        3.51        0.00     73.75 o
  10   8   0       35.68       44.21    175.21 o
  11   8   0       98.37        0.00     80.40 o
  12   8   0       60.71      179.13     92.89 o
  13   8   0        1.88        0.00    125.10 o
   1   9   0       15.41       58.49     75.31 o
   2   9   0        5.57        5.42     58.64 o
   3   9   0      147.23      138.78     68.89 o
   4   9   0       22.81       10.53     63.06 o
   5   9   0        1.79        9.17     69.82 o
   6   9   0      851.44      761.24    101.03 o
   7   9   0       74.42       47.54     67.59 o
   8   9   0      564.66      467.12     84.48 o
   9   9   0      118.78      128.22     87.58 o
  10   9   0      247.62      158.73     90.16 o
  11   9   0        4.80       15.53     88.53 o
   0  10   0     1488.03     1282.26    193.17 o
   1  10   0     1308.31     1165.79    134.68 o
   2  10   0      763.57      526.61    109.62 o
   3  10   0      885.18      821.27    122.61 o
   4  10   0     1129.10      979.39    128.82 o
   5  10   0      476.97      548.48     94.50 o
   6  10   0       13.58       36.00     74.37 o
   7  10   0      306.87      292.29     91.10 o
   8  10   0      327.52      207.39     85.49 o
   9  10   0       47.16       25.66    165.19 o
   1  11   0       18.72        0.00     83.08 o
   2  11   0        0.29       56.64     88.54 o
   3  11   0       87.99       79.32    120.06 o
   4  11   0      113.74       44.73     91.36 o
   5  11   0       37.10        0.00    144.88 o
   6  11   0      117.37      137.28     88.34 o
 -17   1   1       31.08        0.00    162.03 o
 -16   1   1       24.31        2.26    161.13 o
 -15   1   1      149.60      139.33    148.22 o
 -14   1   1        1.43        0.00     71.69 o
 -13   1   1      943.60      852.30    100.91 o
 -12   1   1      177.46       98.04     75.19 o
 -11   1   1       10.07       37.97     54.12 o
 -10   1   1      631.01      696.31     66.27 o
  -9   1   1     2460.82     2394.57     86.33 o
  -8   1   1     6201.90     5908.63    111.88 o
  -7   1   1     3849.78     3805.82    123.22 o
  -6   1   1      198.53       61.10     39.49 o
  -5   1   1     4017.92     3645.97     71.51 o
  -4   1   1      123.66      101.32     35.44 o
  -3   1   1     2980.39     2809.22     68.26 o
  -2   1   1     1032.73     1072.27     41.15 o
  -1   1   1     2736.03     1420.69   1519.44 o
   0   1   1     2774.73     1555.97   1394.64 o
   1   1   1     6367.31     6510.87    295.85 o
   2   1   1     6943.25     6856.92     70.65 o
   3   1   1     1178.98     1091.90     48.26 o
   4   1   1     1562.20     1589.49     70.54 o
   5   1   1      752.24      736.45     45.34 o
   6   1   1      471.11      495.96     41.63 o
   7   1   1     1221.62     1399.34    108.08 o
   8   1   1      575.14      579.88     51.96 o
   9   1   1      229.16      238.78     47.89 o
  10   1   1      764.92      819.47     83.60 o
  11   1   1     2207.16     2358.80    100.72 o
  12   1   1      604.84      645.23     90.07 o
  13   1   1      275.86      375.07     88.50 o
  14   1   1       77.12       36.79    111.97 o
  15   1   1       63.44        0.00    126.60 o
  16   1   1       72.43      147.14    172.86 o
  17   1   1      162.79        0.00    156.16 o
 -17   2   1      226.92        0.00    167.00 o
 -16   2   1      348.44      476.76    133.95 o
 -15   2   1      390.17      513.68    134.71 o
 -14   2   1     1453.23     1277.15    150.96 o
 -13   2   1        8.18        0.00     90.50 o
 -12   2   1       69.08      157.12     93.82 o
 -11   2   1      881.92     1072.80    135.10 o
 -10   2   1     1043.37     1012.78     70.53 o
  -9   2   1     1765.25     1613.38     74.95 o
  -8   2   1     1419.61     1491.45     66.67 o
  -7   2   1      246.21      214.04     38.62 o
  -6   2   1     6080.64     6126.36     93.56 o
  -5   2   1     2561.60     2404.70    141.82 o
  -4   2   1     1744.69     1744.25     52.29 o
  -3   2   1      221.55      173.62     28.53 o
  -2   2   1      144.81      127.68     35.39 o
  -1   2   1     9078.91     9428.72    173.70 o
   0   2   1    39619.46    42571.28   1449.94 o
   1   2   1     2371.28     2501.69    154.66 o
   2   2   1    10837.78    10817.88    204.33 o
   3   2   1     3659.24     3598.56    110.43 o
   4   2   1    13220.31    12112.76    305.98 o
   5   2   1     4016.72     3580.29     68.93 o
   6   2   1     4213.29     3648.13    118.89 o
   7   2   1     4870.30     4602.50    123.44 o
   8   2   1     2041.51     1954.20     98.43 o
   9   2   1     1445.12     1322.41     95.89 o
  10   2   1      116.71      124.16     78.08 o
  11   2   1       29.93       16.31     56.58 o
  12   2   1     1266.67     1254.39    147.57 o
  13   2   1      133.17      149.70     76.67 o
  14   2   1      225.25      139.70    282.31 o
  15   2   1       76.35      160.41    113.77 o
  16   2   1        0.19        0.00    146.69 o
  17   2   1       65.32      245.98    190.47 o
 -17   3   1      156.55        0.00    115.07 o
 -16   3   1      341.40      206.81    121.26 o
 -15   3   1      125.52       62.69    113.42 o
 -14   3   1      223.05      333.38    122.55 o
 -13   3   1       18.01      145.21     98.22 o
 -12   3   1     1150.91     1024.53    199.94 o
 -11   3   1     1347.23     1313.40    189.79 o
 -10   3   1     1516.58     1754.29    141.97 o
  -9   3   1      966.21     1032.01     82.26 o
  -8   3   1     1312.12     1162.90     76.02 o
  -7   3   1     6181.22     6346.60     99.11 o
  -6   3   1     1752.06     1596.16     57.46 o
  -5   3   1    13431.71    13040.85    126.93 o
  -4   3   1    19355.29    18998.72    165.14 o
  -3   3   1     9683.63     9854.51    155.27 o
  -2   3   1     2664.40     2847.84     56.58 o
  -1   3   1     5146.39     5833.14     73.58 o
   0   3   1      738.62      766.61     74.27 o
   1   3   1      539.12      568.60     34.27 o
   2   3   1     7694.07     7801.00    184.10 o
   3   3   1     7141.35     6907.12    118.26 o
   4   3   1     1540.73     1377.78     50.55 o
   5   3   1       11.35       26.32     38.65 o
   6   3   1      199.18      132.81     38.50 o
   7   3   1      258.82      276.95     51.10 o
   8   3   1       51.13       20.04     47.33 o
   9   3   1      488.28      578.38     72.77 o
  10   3   1      164.05      238.86     67.90 o
  11   3   1     1381.89     1472.64    284.80 o
  12   3   1      359.99      502.50    117.57 o
  13   3   1      183.95      288.10    110.33 o
  14   3   1     1248.79     1325.80    159.50 o
  15   3   1      686.67      850.94    156.90 o
  16   3   1     1366.91     1747.57    254.33 o
  17   3   1      369.18      330.83    206.26 o
 -16   4   1      123.48      126.14    125.07 o
 -15   4   1      215.55      254.05    122.09 o
 -14   4   1      577.77      592.09    134.46 o
 -13   4   1       23.41       93.22    107.51 o
 -12   4   1       79.68      223.90    133.15 o
 -11   4   1        0.84       46.20    130.89 o
 -10   4   1       20.72       32.68     94.46 o
  -9   4   1      260.56      156.30    113.06 o
  -8   4   1      685.48      549.19     97.31 o
  -7   4   1        0.00        8.34     63.43 o
  -6   4   1      111.02      206.53     45.54 o
  -5   4   1       60.49       43.57     26.62 o
  -4   4   1     2232.03     2268.54     58.28 o
  -3   4   1     1506.96     1554.63     55.94 o
  -2   4   1      155.72      142.50     28.29 o
  -1   4   1       49.05       75.01     27.79 o
   0   4   1     1238.48     1333.80     45.25 o
   1   4   1      484.00      447.75     42.02 o
   2   4   1       66.63       36.02     26.94 o
   3   4   1      390.34      358.07     48.72 o
   4   4   1      816.46      790.51     63.85 o
   5   4   1     6782.47     6437.85    172.42 o
   6   4   1     9149.14     8417.32    164.85 o
   7   4   1     3438.27     3152.60    327.45 o
   8   4   1      270.06      219.70    131.57 o
   9   4   1      280.05       74.45     90.14 o
  10   4   1        8.96        0.00     89.35 o
  11   4   1      165.80      171.88     98.98 o
  12   4   1     1212.73     1215.86    153.00 o
  13   4   1      841.64      848.52    139.94 o
  14   4   1        2.73       13.77    130.66 o
  15   4   1       38.84        0.00    109.79 o
  16   4   1        0.47       31.86    118.78 o
 -16   5   1       19.97        0.00    256.81 o
 -15   5   1       65.03       40.79    110.34 o
 -14   5   1      453.73      504.62    136.24 o
 -13   5   1      244.66      253.95    167.00 o
 -12   5   1      251.56       71.25     96.77 o
 -11   5   1      172.78      142.10    152.55 o
 -10   5   1      164.82      190.74     99.22 o
  -9   5   1       27.64        0.00     88.29 o
  -8   5   1       38.09       53.34     80.90 o
  -7   5   1       14.99        6.20     45.98 o
  -6   5   1      611.71      700.60     63.42 o
  -5   5   1      400.47      449.03     52.94 o
  -4   5   1       49.24       81.14     32.30 o
  -3   5   1      289.34      380.09     39.16 o
  -2   5   1        0.38       27.66     29.34 o
  -1   5   1       59.11        0.32     22.47 o
   0   5   1     1925.77     2183.34     73.77 o
   1   5   1     1965.17     2043.82     53.06 o
   2   5   1      798.20      971.04     62.17 o
   3   5   1      105.73      132.63     56.68 o
   4   5   1      102.02       54.86     39.01 o
   5   5   1      940.39     1035.70     87.26 o
   6   5   1      520.09      453.30     70.62 o
   7   5   1       16.69      169.33     87.01 o
   8   5   1       89.10      201.76    154.81 o
   9   5   1       13.37        0.00     90.53 o
  10   5   1      204.79      369.99    113.51 o
  11   5   1      104.19      192.64    102.28 o
  12   5   1        0.42      225.48    108.74 o
  13   5   1        0.88       22.98    111.48 o
  14   5   1       29.85       81.66    113.59 o
  15   5   1      307.32      380.67    129.60 o
  16   5   1       10.12        0.00    126.75 o
 -15   6   1      210.34      248.64    132.63 o
 -14   6   1       90.95        5.49    110.07 o
 -13   6   1      192.71       74.83    108.78 o
 -12   6   1       21.64      103.95    104.71 o
 -11   6   1      102.47       92.00    113.29 o
 -10   6   1        3.54       59.10     61.87 o
  -9   6   1        0.19        5.08     61.49 o
  -8   6   1       29.66       55.17     56.62 o
  -7   6   1      214.51      145.41     58.39 o
  -6   6   1      181.56      141.59     64.43 o
  -5   6   1       25.30        0.00     46.20 o
  -4   6   1        4.37       50.86     43.98 o
  -3   6   1      284.24      292.85     43.53 o
  -2   6   1      362.15      393.41     44.99 o
  -1   6   1     1612.17     1694.32     72.60 o
   0   6   1      181.28      186.90     51.06 o
   1   6   1      627.32      678.04     41.95 o
   2   6   1        6.92        0.00     33.67 o
   3   6   1      213.45      182.03     49.37 o
   4   6   1      301.32      409.59     57.18 o
   5   6   1     1560.47     1504.44     84.64 o
   6   6   1       29.34       20.95     48.74 o
   7   6   1      122.86      160.44    109.22 o
   8   6   1     1313.96     1306.29    143.73 o
   9   6   1      401.44      511.41    117.44 o
  10   6   1      278.16      265.63    173.09 o
  11   6   1      296.24      327.42    116.41 o
  12   6   1      102.99      147.02    111.07 o
  13   6   1       63.45       18.88    109.57 o
  14   6   1       34.11      250.22    123.66 o
  15   6   1       27.00       75.44    124.47 o
 -14   7   1       64.14      120.90    163.16 o
 -13   7   1       83.12        0.00     99.41 o
 -12   7   1      525.71      698.04    144.34 o
 -11   7   1      622.07      579.49     97.81 o
 -10   7   1      515.76      641.30     97.81 o
  -9   7   1      485.97      465.75     90.02 o
  -8   7   1      792.92      846.37     83.56 o
  -7   7   1     1359.49     1371.04    104.91 o
  -6   7   1      687.06      731.78    122.02 o
  -5   7   1      146.96      139.24     61.43 o
  -4   7   1      463.39      513.42     65.64 o
  -3   7   1      722.11      700.66     68.33 o
  -2   7   1      303.59      421.96     58.30 o
  -1   7   1      413.06      385.92     66.06 o
   0   7   1      874.89     1024.90     72.14 o
   1   7   1     1946.64     1915.24    160.68 o
   2   7   1      736.16      808.16     68.95 o
   3   7   1     1026.12     1128.84     88.60 o
   4   7   1       54.01      132.77     55.86 o
   5   7   1        6.37        0.00     52.11 o
   6   7   1      517.22      441.40     72.81 o
   7   7   1       16.71        0.00     55.91 o
   8   7   1      360.95      348.37     85.25 o
   9   7   1      414.74      503.64    106.90 o
  10   7   1      563.23      538.93    125.63 o
  11   7   1      155.92      200.26    115.70 o
  12   7   1      301.21      231.61    122.15 o
  13   7   1      144.69       86.30    112.33 o
  14   7   1      142.79       90.38    118.96 o
 -13   8   1      183.66        0.00    119.90 o
 -12   8   1      189.67        0.00    113.70 o
 -11   8   1      169.20      176.93    124.78 o
 -10   8   1      176.18      213.90     92.51 o
  -9   8   1      191.50      138.05     72.10 o
  -8   8   1        0.74        0.00     59.85 o
  -7   8   1        1.83        0.00     57.52 o
  -6   8   1      107.27       50.08     59.21 o
  -5   8   1     1307.54     1475.83    106.63 o
  -4   8   1       85.01      103.47     55.76 o
  -3   8   1      179.22      254.94     76.29 o
  -2   8   1      320.20      429.54     97.31 o
  -1   8   1      652.36      701.75     88.38 o
   0   8   1     1094.06     1036.14     92.32 o
   1   8   1     3463.49     3320.21    634.59 o
   2   8   1     1479.23     1325.63    142.67 o
   3   8   1     1416.59     1368.04    106.55 o
   4   8   1     1304.15     1044.82    102.36 o
   5   8   1     1857.08     1798.98    102.24 o
   6   8   1      436.44      515.14     75.69 o
   7   8   1     2759.88     2780.63    150.16 o
   8   8   1      716.23      858.17    109.89 o
   9   8   1      555.43      455.38    167.45 o
  10   8   1      155.58      215.09     87.75 o
  11   8   1      510.61      666.75    108.86 o
  12   8   1       46.41      126.66     90.09 o
 -11   9   1       74.70       63.60    122.24 o
 -10   9   1      129.22      131.49     90.79 o
  -9   9   1     1355.48     1064.10    153.70 o
  -8   9   1      460.29      451.72    115.05 o
  -7   9   1      515.24      675.64     88.71 o
  -6   9   1      729.24      815.15    124.79 o
  -5   9   1     1814.82     1557.94    119.03 o
  -4   9   1      559.89      563.10     87.66 o
  -3   9   1      955.61      769.63     91.15 o
  -2   9   1       95.22       39.71    134.50 o
  -1   9   1       46.54        0.00     71.09 o
   0   9   1       87.27        8.16     74.01 o
   1   9   1      386.88      234.10    110.58 o
   2   9   1        1.15       58.87     66.15 o
   3   9   1        1.98       73.83     68.37 o
   4   9   1        6.69        0.00     64.53 o
   5   9   1       21.48       81.54     71.45 o
   6   9   1        2.49       16.37     68.76 o
   7   9   1      205.10      298.96     84.66 o
   8   9   1      164.75      292.16     79.31 o
   9   9   1       15.80      151.70     92.75 o
  10   9   1       12.21        0.00     85.75 o
  11   9   1      200.64      154.53     96.94 o
  -9  10   1       90.45       85.66     88.42 o
  -8  10   1       38.59      117.83     85.33 o
  -7  10   1      177.82      119.93     83.65 o
  -6  10   1        1.51        0.00     69.70 o
  -5  10   1       94.39      189.71     81.67 o
  -4  10   1       58.78       50.70     79.69 o
  -3  10   1        4.19       85.48     78.27 o
  -2  10   1      160.53       25.82     80.58 o
  -1  10   1      182.72      122.87     84.36 o
   0  10   1      236.70       97.30     88.15 o
   1  10   1        7.38        0.00     79.89 o
   2  10   1       62.34        0.00     77.48 o
   3  10   1        1.27        0.00     85.15 o
   4  10   1       49.05      165.11     79.07 o
   5  10   1      103.62      105.63     77.99 o
   6  10   1       76.84       90.79     80.03 o
   7  10   1      262.52      207.14     87.40 o
   8  10   1       64.31        0.00     99.11 o
   9  10   1        6.48       61.85    112.38 o
  -6  11   1      147.74       83.31     99.30 o
  -5  11   1        3.04        0.00     82.62 o
  -4  11   1      310.28      129.93    111.03 o
  -3  11   1      195.69       35.29     86.20 o
  -2  11   1      293.54      316.75    106.02 o
  -1  11   1      241.86      121.16     99.60 o
   0  11   1        0.29        0.00     79.98 o
   1  11   1       18.98        0.00     83.76 o
   2  11   1      105.37      143.42    104.03 o
   3  11   1      178.55      211.50    104.16 o
   4  11   1        0.94       85.73     96.22 o
   5  11   1        4.37        0.00     79.47 o
   6  11   1       66.25       62.80     86.03 o
 -17   0   2      241.73      277.12    183.70 o
 -16   0   2      812.32      357.46    174.22 o
 -15   0   2      827.88      756.90    193.17 o
 -14   0   2     4689.46     4820.78    300.59 o
 -13   0   2      111.13      155.95     91.77 o
 -12   0   2     2103.48     2425.38    206.04 o
 -11   0   2     2693.01     2891.43    153.78 o
 -10   0   2     5263.22     5159.39    178.38 o
  -9   0   2     4150.72     3935.06    209.20 o
  -8   0   2     8749.16     8312.17    259.52 o
  -7   0   2    12130.85    11977.83    210.68 o
  -6   0   2      204.10      224.26     51.37 o
  -5   0   2      283.01      293.19     87.33 o
  -4   0   2     1660.72     1477.62    113.06 o
  -3   0   2      745.84      724.18     59.84 o
  -2   0   2      262.88      282.98     60.48 o
  -1   0   2     2864.85     2549.63     97.49 o
   0   0   2      102.83       91.17     38.82 o
   1   0   2     1870.14     1767.00     79.44 o
   2   0   2    28495.83    27694.75    287.50 o
   3   0   2       82.97       82.42     52.81 o
   4   0   2      402.37      388.14     50.40 o
   5   0   2     4137.95     4229.94    165.42 o
   6   0   2       46.81        0.00     38.90 o
   7   0   2       18.72       41.39     47.50 o
   8   0   2     5575.04     4912.46    156.21 o
   9   0   2     5115.09     4703.40    206.49 o
  10   0   2      300.41      361.11     86.49 o
  11   0   2     5959.81     5895.12    199.15 o
  12   0   2     5139.26     5193.63    514.30 o
  13   0   2      208.56      150.75    130.44 o
  14   0   2      449.55      364.23    155.71 o
  15   0   2      151.57      248.69    165.64 o
  16   0   2       38.56        0.00    160.23 o
  17   0   2       29.39        0.00    159.32 o
 -17   1   2       13.83        0.00    156.16 o
 -16   1   2       78.04      166.54    170.61 o
 -15   1   2      184.18      121.39    107.82 o
 -14   1   2        4.03       28.45     76.57 o
 -13   1   2       61.42       16.29     70.09 o
 -12   1   2       24.21        0.00     77.52 o
 -11   1   2      863.18      831.57     75.95 o
 -10   1   2     1636.66     1663.52    117.20 o
  -9   1   2     3097.66     3131.97     97.12 o
  -8   1   2     7040.33     6456.84    193.89 o
  -7   1   2      185.64      104.17     93.10 o
  -6   1   2      225.94      111.35     49.35 o
  -5   1   2     2974.85     2755.28     70.10 o
  -4   1   2     5462.59     5424.07     86.17 o
  -3   1   2     5492.84     5378.33     78.14 o
  -2   1   2     1140.34     1210.69     53.98 o
  -1   1   2     1631.24     1613.98     75.22 o
   0   1   2    15597.40    14807.79    627.38 o
   1   1   2     1796.29     1203.58    336.70 o
   2   1   2    30761.13    29755.00    504.28 o
   3   1   2      179.36      230.07     38.80 o
   4   1   2      253.66      242.92     31.77 o
   5   1   2      533.26      602.83     41.72 o
   6   1   2       15.71       30.02     29.54 o
   7   1   2        4.68        0.00     54.07 o
   8   1   2     2527.26     2626.25     84.89 o
   9   1   2       21.07       72.86     45.61 o
  10   1   2      106.66      153.30     54.01 o
  11   1   2     1358.62     1224.71    146.01 o
  12   1   2       18.41        8.67     65.82 o
  13   1   2        4.17       29.13    101.86 o
  14   1   2      438.36      360.15    112.39 o
  15   1   2       63.34      178.14    127.96 o
  16   1   2      169.17      347.10    132.76 o
  17   1   2      262.48       83.95    183.70 o
 -17   2   2      163.75        0.00    167.45 o
 -16   2   2       70.06       51.61    158.87 o
 -15   2   2      513.76      579.71    181.44 o
 -14   2   2      462.16      279.03    113.26 o
 -13   2   2      142.93      118.80     92.97 o
 -12   2   2     1371.21     1657.62    113.87 o
 -11   2   2       37.85       21.72     65.07 o
 -10   2   2       13.04       20.08     47.12 o
  -9   2   2       58.66       56.65     43.93 o
  -8   2   2      574.58      528.04     51.54 o
  -7   2   2       14.82       26.40     33.00 o
  -6   2   2     3410.57     3347.50     79.13 o
  -5   2   2    11302.60    11782.84    110.91 o
  -4   2   2     4952.74     5117.92     67.95 o
  -3   2   2     4732.53     4759.18     64.84 o
  -2   2   2    20748.32    22690.15    210.38 o
  -1   2   2      622.49      683.19     31.18 o
   0   2   2    22454.47    18473.73   4207.72 o
   1   2   2       78.88       35.04     24.98 o
   2   2   2     2428.72     2433.71     66.93 o
   3   2   2     1698.42     1708.01     51.13 o
   4   2   2     3801.38     3724.69     90.68 o
   5   2   2      165.11      161.66     29.03 o
   6   2   2     2360.04     2305.35     94.95 o
   7   2   2     1324.50     1290.84     71.36 o
   8   2   2      237.04      115.70     82.80 o
   9   2   2      495.35      223.98     85.29 o
  10   2   2       92.52      116.98     61.39 o
  11   2   2       10.76      184.23     70.52 o
  12   2   2      178.89      165.26     70.87 o
  13   2   2      222.38      175.07     76.57 o
  14   2   2       35.89       82.25    106.18 o
  15   2   2       11.66       81.11    169.70 o
  16   2   2       83.29        0.00    162.93 o
  17   2   2        9.61       87.56    179.18 o
 -17   3   2       43.34       81.74    210.55 o
 -16   3   2      126.49       71.48    113.36 o
 -15   3   2       67.14        0.00    108.32 o
 -14   3   2       29.43        0.00    124.34 o
 -13   3   2      467.62      365.24    148.49 o
 -12   3   2     1288.17     1380.19    149.04 o
 -11   3   2        7.71        0.00    116.67 o
 -10   3   2       72.09      133.42     89.14 o
  -9   3   2       18.00        0.00     73.20 o
  -8   3   2      184.47      151.41     42.61 o
  -7   3   2     1234.65     1200.21     58.06 o
  -6   3   2       43.91       67.30     27.89 o
  -5   3   2     4399.54     4524.68     75.64 o
  -4   3   2     2538.22     2448.93     56.69 o
  -3   3   2     1337.76     1360.08     51.11 o
  -2   3   2      575.65      727.25     42.25 o
  -1   3   2     4660.63     4868.97    240.91 o
   0   3   2     3382.02     3587.19     91.27 o
   1   3   2     2289.12     2446.45     76.94 o
   2   3   2      216.72      232.38     28.75 o
   3   3   2       64.78       19.42     39.15 o
   4   3   2      330.25      295.24     62.00 o
   5   3   2      726.47      735.16     80.73 o
   6   3   2       50.91        8.76     35.06 o
   7   3   2      944.11      791.21     64.40 o
   8   3   2      763.75      864.91    160.25 o
   9   3   2     1263.48     1275.33    134.75 o
  10   3   2       21.15       48.26     62.14 o
  11   3   2       19.75       26.06     93.92 o
  12   3   2       54.65      104.99     95.90 o
  13   3   2        8.03       30.69     94.88 o
  14   3   2      135.48       28.06    105.75 o
  15   3   2       77.07       69.63    117.46 o
  16   3   2      145.74      161.76    124.54 o
 -16   4   2      134.41      297.20    124.62 o
 -15   4   2      528.05      666.22    144.37 o
 -14   4   2       97.53       37.43    108.13 o
 -13   4   2      436.77      467.03    123.05 o
 -12   4   2      325.44      329.14    108.60 o
 -11   4   2      826.62      677.86    119.13 o
 -10   4   2      347.68      309.45    111.93 o
  -9   4   2       38.48      165.50    110.58 o
  -8   4   2       23.08        9.27     92.52 o
  -7   4   2       56.96       24.46     58.38 o
  -6   4   2      168.46      190.52     34.39 o
  -5   4   2     2003.84     1877.65     57.29 o
  -4   4   2       61.43       48.26     22.97 o
  -3   4   2     2737.04     2890.91     74.92 o
  -2   4   2      933.47     1030.82     46.57 o
  -1   4   2      510.87      628.49     42.38 o
   0   4   2       23.37       15.21     20.95 o
   1   4   2     1979.02     2133.10     68.56 o
   2   4   2     5487.60     5776.06     95.03 o
   3   4   2     4520.14     4425.37     78.17 o
   4   4   2     4682.90     4605.39    120.52 o
   5   4   2      947.75      914.25     59.14 o
   6   4   2     1729.40     1625.84     76.60 o
   7   4   2     5068.66     4992.60    126.19 o
   8   4   2     1912.64     1727.19    137.29 o
   9   4   2      526.82      663.52    113.87 o
  10   4   2       31.70        0.00    119.15 o
  11   4   2       93.82      122.22    100.63 o
  12   4   2      489.82      676.80    180.09 o
  13   4   2      619.58      690.03    140.71 o
  14   4   2      819.19      914.17    311.20 o
  15   4   2      436.96      614.46    173.32 o
  16   4   2      132.61      136.12    130.07 o
 -16   5   2       31.38      107.66    119.13 o
 -15   5   2       11.08        0.00    108.59 o
 -14   5   2      304.82      224.84    127.22 o
 -13   5   2       68.37      150.09    108.90 o
 -12   5   2      710.90      703.48    133.56 o
 -11   5   2        5.29        0.00     84.12 o
 -10   5   2      263.93      394.66    110.93 o
  -9   5   2      727.86      869.21     89.69 o
  -8   5   2       10.65       41.53     45.33 o
  -7   5   2      168.90       75.72     58.79 o
  -6   5   2      159.14      132.96     52.06 o
  -5   5   2     2159.69     2211.44     69.67 o
  -4   5   2     3612.50     3526.41     80.96 o
  -3   5   2    15818.15    15662.27    152.90 o
  -2   5   2     8798.74     8888.28    114.79 o
  -1   5   2     1427.34     1408.11     51.14 o
   0   5   2     6555.31     7179.48    225.87 o
   1   5   2     6147.26     6429.31    242.75 o
   2   5   2     1194.47     1341.14     78.29 o
   3   5   2     4168.97     4173.62     84.26 o
   4   5   2     3898.34     3708.59    180.83 o
   5   5   2     2196.72     2162.43    106.33 o
   6   5   2      544.71      626.96    124.80 o
   7   5   2     3813.05     3899.53    181.67 o
   8   5   2      137.54       26.06     86.95 o
   9   5   2      131.82        0.00     91.40 o
  10   5   2       22.37       64.92     97.04 o
  11   5   2        0.41       22.25    102.15 o
  12   5   2      362.51      512.54    126.98 o
  13   5   2       93.81      111.95    105.34 o
  14   5   2        6.29        2.56    106.91 o
  15   5   2       70.77      153.17    120.67 o
 -15   6   2      319.25      117.55    132.45 o
 -14   6   2      626.17      603.53    147.85 o
 -13   6   2      768.17      735.11    145.40 o
 -12   6   2     1004.57     1074.93    154.10 o
 -11   6   2      655.09      797.29    231.09 o
 -10   6   2      462.14      529.42    123.99 o
  -9   6   2      546.87      586.51    135.18 o
  -8   6   2      193.93      199.17     60.72 o
  -7   6   2      524.60      446.16     66.92 o
  -6   6   2        5.82       11.00     48.32 o
  -5   6   2       78.43        0.00     47.87 o
  -4   6   2       87.09      100.15     47.02 o
  -3   6   2       29.40       13.07     37.43 o
  -2   6   2      891.93      907.14     72.57 o
  -1   6   2        0.67       37.77     34.50 o
   0   6   2      955.96     1004.55     52.48 o
   1   6   2     1189.36     1244.96     63.46 o
   2   6   2      410.24      442.16     55.33 o
   3   6   2      646.12      696.24     65.58 o
   4   6   2     1763.30     1903.78    211.07 o
   5   6   2     2347.45     2370.63    101.13 o
   6   6   2      930.35      841.86     91.99 o
   7   6   2     3919.81     3952.38    236.05 o
   8   6   2      292.60      284.90    109.30 o
   9   6   2     1802.98     1947.50    179.41 o
  10   6   2      622.91      637.92    125.72 o
  11   6   2     1382.72     1299.96    273.96 o
  12   6   2     1102.55     1215.09    161.53 o
  13   6   2      883.05     1111.53    364.68 o
  14   6   2       50.78      245.92    128.71 o
 -14   7   2       43.47       23.54    116.96 o
 -13   7   2       37.28        0.00    100.84 o
 -12   7   2       23.06        0.00    101.65 o
 -11   7   2       61.58       56.94    157.07 o
 -10   7   2       60.82       72.68    105.36 o
  -9   7   2       88.18      111.77     71.07 o
  -8   7   2      117.48      154.11     61.03 o
  -7   7   2      758.49      720.65     78.29 o
  -6   7   2      204.36      294.14     64.60 o
  -5   7   2     1553.76     1405.20     89.12 o
  -4   7   2      639.46      605.78     69.39 o
  -3   7   2      853.79      888.61     72.17 o
  -2   7   2      748.62      760.05     63.51 o
  -1   7   2      887.89      916.73     72.63 o
   0   7   2      709.98      831.67     77.34 o
   1   7   2      277.87      339.72     66.70 o
   2   7   2       47.04      135.94     60.20 o
   3   7   2      383.44      429.75     73.57 o
   4   7   2       55.92       27.77     60.00 o
   5   7   2        1.27       28.64     58.45 o
   6   7   2      870.95      853.27     82.15 o
   7   7   2       43.78       81.34     70.14 o
   8   7   2     1117.43      887.86    126.08 o
   9   7   2     1727.34     2062.02    351.37 o
  10   7   2        2.90       93.79    120.96 o
  11   7   2      125.33       32.11    106.74 o
  12   7   2       42.85      173.12    136.76 o
  13   7   2       13.43      108.05    115.37 o
 -12   8   2        0.84        0.00    110.74 o
 -11   8   2        0.18        0.00    105.63 o
 -10   8   2        0.89       89.09    112.32 o
  -9   8   2        4.75       38.23     77.78 o
  -8   8   2       54.86       17.36     61.20 o
  -7   8   2      108.13       59.38     59.87 o
  -6   8   2     1117.97     1025.38     88.12 o
  -5   8   2      152.50       70.22     55.64 o
  -4   8   2       28.53        0.00     67.17 o
  -3   8   2      430.74      340.81     74.43 o
  -2   8   2        4.99       93.65     51.62 o
  -1   8   2        7.88        0.00     56.97 o
   0   8   2      127.26        0.00     59.89 o
   1   8   2      255.48      407.70     77.37 o
   2   8   2     1489.51     1276.14    104.90 o
   3   8   2        0.03        0.00     63.13 o
   4   8   2       22.29        0.00     62.22 o
   5   8   2        1.68        7.63     72.64 o
   6   8   2       19.19       35.59     56.94 o
   7   8   2        3.40        0.00    114.02 o
   8   8   2      316.65      370.50     92.15 o
   9   8   2        0.05        0.00     68.64 o
  10   8   2      105.47      174.23     86.02 o
  11   8   2        0.42       66.70     81.98 o
  12   8   2       13.40      109.20     86.97 o
 -11   9   2        0.14        0.00    119.17 o
 -10   9   2       34.66        0.00    139.69 o
  -9   9   2       24.13       60.53    111.71 o
  -8   9   2     1224.59     1243.63    167.81 o
  -7   9   2      349.52      280.45     73.55 o
  -6   9   2      604.92      630.05    152.11 o
  -5   9   2        2.43        0.00     57.63 o
  -4   9   2      651.72      667.60     90.16 o
  -3   9   2       41.24        0.00     75.36 o
  -2   9   2      104.87       69.32     74.98 o
  -1   9   2      253.82      299.78     89.84 o
   0   9   2      198.58        0.00     70.89 o
   1   9   2      227.89      238.56     87.76 o
   2   9   2      435.78      492.51     88.28 o
   3   9   2      281.32      266.14     78.26 o
   4   9   2      151.35      190.98     81.40 o
   5   9   2      323.39      324.55     88.25 o
   6   9   2       12.62        0.00     67.44 o
   7   9   2       97.70        0.00     72.72 o
   8   9   2        0.51       29.11     81.40 o
   9   9   2        0.17        0.00     78.77 o
  10   9   2        0.92       78.10     92.36 o
  11   9   2       29.25       26.27     88.89 o
  -9  10   2      424.46      381.69    125.02 o
  -8  10   2      149.68      150.38     89.62 o
  -7  10   2     1335.65     1171.44    123.03 o
  -6  10   2      373.41      305.61    121.82 o
  -5  10   2      182.99        0.00    132.40 o
  -4  10   2      717.24      702.46    116.39 o
  -3  10   2      125.54       45.03     84.73 o
  -2  10   2       18.44        1.15    157.97 o
  -1  10   2        0.14       57.20     76.00 o
   0  10   2        2.92       31.71     77.22 o
   1  10   2      411.80      460.71    111.33 o
   2  10   2      363.88      436.95    170.38 o
   3  10   2      148.09      166.12     97.21 o
   4  10   2      185.34      173.84     88.75 o
   5  10   2       40.44       89.76    106.69 o
   6  10   2        9.81        0.00     78.04 o
   7  10   2      174.79       84.77     79.77 o
   8  10   2      429.56      559.05    133.98 o
  -6  11   2      188.60      167.10     99.26 o
  -5  11   2      218.11      314.23    108.78 o
  -4  11   2      235.56      178.01     96.21 o
  -3  11   2      535.59      543.79    117.59 o
  -2  11   2      452.22      322.29    105.22 o
  -1  11   2      723.87      604.66    119.25 o
   0  11   2     1030.53      974.06    132.37 o
   1  11   2      384.24      439.68    117.26 o
   2  11   2      343.56      286.42    140.82 o
   3  11   2      382.74      371.25    120.14 o
   4  11   2      249.09      160.05    103.01 o
   5  11   2      182.07       81.57    100.95 o
 -17   1   3      152.35       84.40    166.54 o
 -16   1   3      106.83      124.12    145.78 o
 -15   1   3        2.27        0.00     93.50 o
 -14   1   3        1.90       80.45     75.21 o
 -13   1   3       94.71      102.58     67.98 o
 -12   1   3     1001.68     1025.79     84.23 o
 -11   1   3      263.41      233.21     93.45 o
 -10   1   3      218.12      209.06     57.15 o
  -9   1   3       79.36       88.07     48.11 o
  -8   1   3      430.86      501.85     54.07 o
  -7   1   3        3.87        0.00     31.87 o
  -6   1   3      610.75      582.39     62.52 o
  -5   1   3     3976.88     3951.89    122.08 o
  -4   1   3    10044.40     9996.54    171.70 o
  -3   1   3     2511.30     2500.05     92.96 o
  -2   1   3       51.21       87.57     25.90 o
  -1   1   3     1198.76     1162.07     63.80 o
   0   1   3       92.75      174.11     46.49 o
   1   1   3     1456.57     1431.25     56.05 o
   2   1   3      134.72      127.92     39.43 o
   3   1   3     2264.10     2054.70     66.22 o
   4   1   3     3887.49     3737.29     93.45 o
   5   1   3        3.34        7.52     28.38 o
   6   1   3       18.44        0.00     29.23 o
   7   1   3      195.05      270.05     43.28 o
   8   1   3      589.88      614.47     56.00 o
   9   1   3      693.60      678.50     75.76 o
  10   1   3     1325.61     1445.57    147.95 o
  11   1   3      884.50      912.81     95.04 o
  12   1   3     1175.41     1038.68    102.46 o
  13   1   3       21.09       55.34     73.99 o
  14   1   3       53.33       13.32     90.93 o
  15   1   3        3.33        0.00     91.95 o
  16   1   3       16.95      107.30    113.92 o
  17   1   3       21.15        0.00    180.99 o
 -17   2   3       43.63      148.94    171.96 o
 -16   2   3      430.67      815.11    143.90 o
 -15   2   3      295.54      375.93    117.55 o
 -14   2   3      727.07      803.97    132.72 o
 -13   2   3       69.88        0.00     82.96 o
 -12   2   3     2174.88     1911.26    217.55 o
 -11   2   3     1120.40     1240.83    103.28 o
 -10   2   3      769.44      854.80    115.70 o
  -9   2   3     2088.09     1987.96     88.93 o
  -8   2   3     7400.31     7547.35    131.42 o
  -7   2   3     5282.78     5024.52    117.64 o
  -6   2   3     4778.15     4779.38    138.99 o
  -5   2   3     4054.33     4231.31     63.65 o
  -4   2   3      446.53      586.42     33.67 o
  -3   2   3     1027.00     1093.31     49.47 o
  -2   2   3      570.96      557.82     31.06 o
  -1   2   3     1862.26     1841.84     47.88 o
   0   2   3     6406.53     6305.48    151.76 o
   1   2   3      746.52      804.03     59.62 o
   2   2   3     1279.68     1581.06    109.15 o
   3   2   3      701.94      733.68     46.80 o
   4   2   3     1016.90     1033.85     74.51 o
   5   2   3       33.83       24.70     28.23 o
   6   2   3     2435.21     2281.23     70.82 o
   7   2   3     1091.36     1038.58     59.51 o
   8   2   3     1158.77     1068.41     68.21 o
   9   2   3      126.45      162.73     58.12 o
  10   2   3       35.39      164.18     70.40 o
  11   2   3     1662.75     1505.05    112.64 o
  12   2   3      972.48     1041.75    101.28 o
  13   2   3      842.06      951.83    105.95 o
  14   2   3      745.81      926.56    109.98 o
  15   2   3      241.03      263.13    176.47 o
  16   2   3      784.62      859.35    229.28 o
 -16   3   3      238.85      266.97    124.20 o
 -15   3   3      176.89      230.36    120.88 o
 -14   3   3      439.92      456.50    252.30 o
 -13   3   3      206.70      214.16    164.29 o
 -12   3   3      331.61      334.85    105.89 o
 -11   3   3      623.86      680.30    116.69 o
 -10   3   3      351.87      305.88    218.22 o
  -9   3   3      115.90      168.00     60.09 o
  -8   3   3      234.27      177.64     45.13 o
  -7   3   3        7.77       48.05     36.67 o
  -6   3   3        6.00       22.39     23.17 o
  -5   3   3     3452.24     3540.80     60.85 o
  -4   3   3      855.48      888.45     45.44 o
  -3   3   3     2144.45     2193.50     65.15 o
  -2   3   3      565.12      555.83     42.58 o
  -1   3   3      388.57      324.45     35.14 o
   0   3   3     5010.90     5113.93     93.81 o
   1   3   3     2263.79     2199.75     60.97 o
   2   3   3    12340.27    12622.41    544.10 o
   3   3   3     3585.84     3489.67    113.53 o
   4   3   3    16428.32    15556.84    455.53 o
   5   3   3     5949.55     5617.78    120.44 o
   6   3   3     4963.25     4635.22    144.45 o
   7   3   3     2984.42     2906.42    105.00 o
   8   3   3     1137.99     1228.89     86.47 o
   9   3   3     1218.14     1315.85     92.97 o
  10   3   3       11.63       17.22     69.98 o
  11   3   3      111.21      158.29     73.90 o
  12   3   3       28.24       46.30     94.78 o
  13   3   3       41.51      160.94    109.67 o
  14   3   3      186.55      283.38    121.51 o
  15   3   3      185.96      228.36    125.71 o
  16   3   3       15.58        0.00    121.95 o
 -16   4   3       16.72       61.94    115.79 o
 -15   4   3      285.87      437.78    132.80 o
 -14   4   3      114.06       55.06    103.71 o
 -13   4   3        6.82        0.00     82.18 o
 -12   4   3      780.35      750.97    185.95 o
 -11   4   3      299.88      176.30     98.69 o
 -10   4   3     1129.40     1063.49    135.30 o
  -9   4   3      342.34      324.44    142.62 o
  -8   4   3     2342.69     2413.59    109.63 o
  -7   4   3     1327.27     1304.63     61.74 o
  -6   4   3      811.14      772.11     49.23 o
  -5   4   3     2096.77     2124.44     65.35 o
  -4   4   3      712.13      639.19     42.31 o
  -3   4   3     3491.45     3577.14     75.33 o
  -2   4   3     8448.37     8973.97    147.88 o
  -1   4   3       17.88        0.00     21.79 o
   0   4   3       25.26       92.14     24.39 o
   1   4   3     1727.74     1806.35     56.44 o
   2   4   3     1786.78     1727.52     61.74 o
   3   4   3      157.02      161.94     33.19 o
   4   4   3      345.76      371.84     36.93 o
   5   4   3      296.43      221.18     75.89 o
   6   4   3      600.54      588.62     62.05 o
   7   4   3     4269.87     4033.17    211.70 o
   8   4   3      541.97      641.86     74.30 o
   9   4   3     2008.09     2003.86    179.63 o
  10   4   3        2.72        0.00     89.68 o
  11   4   3      149.87      167.52     96.96 o
  12   4   3      250.83      362.75    113.63 o
  13   4   3      224.34       96.10    111.17 o
  14   4   3      234.99      418.32    131.44 o
  15   4   3      357.94      654.92    154.81 o
  16   4   3       58.88      178.86    184.37 o
 -15   5   3       10.97        0.00    107.63 o
 -14   5   3       38.05      153.57    112.17 o
 -13   5   3       21.84       11.14    118.48 o
 -12   5   3       50.61        0.00    155.26 o
 -11   5   3      101.07      115.89     92.54 o
 -10   5   3      168.36      141.97     92.69 o
  -9   5   3      358.25      386.98    116.00 o
  -8   5   3       38.68       13.55     57.98 o
  -7   5   3      147.11      176.14     52.89 o
  -6   5   3        4.55       58.10     45.68 o
  -5   5   3       27.04       42.28     35.85 o
  -4   5   3      702.72      824.72     62.18 o
  -3   5   3     1730.75     1647.36     63.37 o
  -2   5   3      577.59      591.19     45.94 o
  -1   5   3      282.03      295.97     34.23 o
   0   5   3      107.10      161.83     30.26 o
   1   5   3     1663.19     1803.49     55.01 o
   2   5   3     1081.82     1285.68     63.57 o
   3   5   3      112.83      101.39     36.14 o
   4   5   3       20.06       43.46     52.77 o
   5   5   3        1.63        6.97     70.73 o
   6   5   3       91.44      141.60     86.23 o
   7   5   3      251.67      198.63    124.57 o
   8   5   3      212.96      227.91     97.13 o
   9   5   3       91.06      102.29    140.14 o
  10   5   3        6.57       39.35     86.28 o
  11   5   3        0.10        0.00     89.57 o
  12   5   3      117.60        0.00     97.95 o
  13   5   3       97.86        0.00    111.04 o
  14   5   3       42.73       49.21    115.49 o
  15   5   3       53.40        0.00    244.85 o
 -15   6   3       29.55        0.00    110.35 o
 -14   6   3       90.25      202.08    120.64 o
 -13   6   3      285.82      280.21    160.00 o
 -12   6   3       43.51      152.87    109.06 o
 -11   6   3      653.17      674.12    136.59 o
 -10   6   3       50.60        0.00     94.37 o
  -9   6   3        1.21        0.00     64.58 o
  -8   6   3       10.08        0.00     63.29 o
  -7   6   3      464.31      421.42     88.01 o
  -6   6   3      936.73     1174.63    211.23 o
  -5   6   3      157.45      149.08     51.63 o
  -4   6   3      382.65      407.55     49.84 o
  -3   6   3     1914.08     1935.49     85.24 o
  -2   6   3      216.67      224.65     44.16 o
  -1   6   3     1059.94     1138.88     87.75 o
   0   6   3       67.16       85.06     38.21 o
   1   6   3        2.06        0.00     29.64 o
   2   6   3      136.74      176.53     50.02 o
   3   6   3        0.58       64.42     48.28 o
   4   6   3        5.42        0.00     45.55 o
   5   6   3      230.52      171.97     89.82 o
   6   6   3       12.06        0.00     76.96 o
   7   6   3      768.63      615.90    126.83 o
   8   6   3     1293.82     1199.95    168.80 o
   9   6   3        1.84       58.17     89.23 o
  10   6   3      670.38      549.23    177.83 o
  11   6   3       59.49       38.08    104.35 o
  12   6   3        1.44        0.00    105.70 o
  13   6   3        1.01        0.00    106.07 o
  14   6   3       36.88        2.75    115.67 o
 -13   7   3       25.26       92.54    109.10 o
 -12   7   3       45.09      136.84    116.12 o
 -11   7   3      409.75      356.49    214.39 o
 -10   7   3        2.07        0.00     98.39 o
  -9   7   3       24.59        0.00     69.14 o
  -8   7   3      231.96      180.29     90.48 o
  -7   7   3      181.91       91.70     74.83 o
  -6   7   3       77.48       79.77     54.72 o
  -5   7   3       13.85       19.64     60.52 o
  -4   7   3      884.76      831.85     74.61 o
  -3   7   3     2025.49     1880.63     92.26 o
  -2   7   3     1937.15     1949.95     79.97 o
  -1   7   3     2221.49     2164.59    197.19 o
   0   7   3     2105.19     2239.62     95.84 o
   1   7   3     1273.65     1366.21     99.03 o
   2   7   3     1050.83     1075.49    112.86 o
   3   7   3     1355.15     1481.64    119.28 o
   4   7   3     1849.48     2090.98    104.10 o
   5   7   3     2296.74     2407.07    111.74 o
   6   7   3      292.68      202.64     74.87 o
   7   7   3      356.49      263.92    109.72 o
   8   7   3       60.07        0.53     97.90 o
   9   7   3      604.12      488.11    127.47 o
  10   7   3      456.03      297.35    121.70 o
  11   7   3      256.53      277.63    122.67 o
  12   7   3       16.72       37.58    112.39 o
  13   7   3      228.84      173.90    128.64 o
 -12   8   3      126.48      307.08    140.91 o
 -11   8   3      117.15      231.99    128.94 o
 -10   8   3      492.82      485.83    104.57 o
  -9   8   3      812.63      998.33    114.96 o
  -8   8   3      759.86      737.93    103.87 o
  -7   8   3     4627.88     4468.53    162.28 o
  -6   8   3      617.33      645.25     76.28 o
  -5   8   3      592.42      527.62     70.76 o
  -4   8   3      977.13     1106.66     83.10 o
  -3   8   3      385.62      439.88     63.64 o
  -2   8   3      244.02      166.75    144.20 o
  -1   8   3      212.39      152.32     67.84 o
   0   8   3      404.47      378.76    112.79 o
   1   8   3      187.15      215.75     72.56 o
   2   8   3      103.17      121.19     65.74 o
   3   8   3      107.26       69.00     66.35 o
   4   8   3      116.99      161.00     69.60 o
   5   8   3       63.93       24.38     65.85 o
   6   8   3        0.54        0.00     64.90 o
   7   8   3      179.94      126.86     76.36 o
   8   8   3       76.50      111.10     77.81 o
   9   8   3      219.79      306.78     90.04 o
  10   8   3       53.49       63.68     81.13 o
  11   8   3      277.48      425.27    140.85 o
  12   8   3      163.48       87.65    164.06 o
 -11   9   3       30.10      269.70    138.63 o
 -10   9   3       24.16        0.00     81.70 o
  -9   9   3        3.71        0.00    124.04 o
  -8   9   3       67.86       24.49     77.97 o
  -7   9   3      431.58      443.71     78.02 o
  -6   9   3      541.92      437.09     76.50 o
  -5   9   3      272.91      200.02     76.92 o
  -4   9   3      122.19      149.08     71.74 o
  -3   9   3      480.99      405.86     95.41 o
  -2   9   3        3.42       26.10     74.27 o
  -1   9   3      141.98      156.69     81.52 o
   0   9   3      439.58      424.55     96.07 o
   1   9   3      310.62      247.33     78.85 o
   2   9   3     1045.84     1202.92    154.49 o
   3   9   3     1790.05     1863.85    129.55 o
   4   9   3      722.24      623.80     98.41 o
   5   9   3      362.64      423.77     92.07 o
   6   9   3       56.48      120.39     81.84 o
   7   9   3      430.10      262.24    128.18 o
   8   9   3      650.36      605.77    176.25 o
   9   9   3      238.95      344.93     98.23 o
  10   9   3       72.62        0.00     82.63 o
  -8  10   3      114.13      153.51    112.50 o
  -7  10   3      205.35      274.18    108.28 o
  -6  10   3        0.62        0.00     69.32 o
  -5  10   3      251.06      334.84     97.74 o
  -4  10   3        1.46        0.00     66.68 o
  -3  10   3       18.22        8.58     76.84 o
  -2  10   3       57.20       39.43     76.45 o
  -1  10   3      170.11      162.03     94.94 o
   0  10   3        8.58        9.66     82.35 o
   1  10   3      104.61        0.00     82.64 o
   2  10   3       44.19        0.00     73.95 o
   3  10   3      352.07      336.95     92.44 o
   4  10   3       34.73        0.00     75.75 o
   5  10   3       34.76        0.00     79.19 o
   6  10   3      115.28       82.99     84.07 o
   7  10   3       61.60        0.00     96.62 o
   8  10   3       50.25      112.72    119.80 o
  -5  11   3       16.65       15.06     90.11 o
  -4  11   3       69.89        5.32     82.61 o
  -3  11   3       98.23        0.00    105.16 o
  -2  11   3        0.15        0.00     99.52 o
  -1  11   3        2.70        0.00     79.88 o
   0  11   3       20.08        0.00     78.39 o
   1  11   3        4.23        0.00     84.25 o
   2  11   3        4.60        0.00     87.40 o
   3  11   3        8.33        0.00     88.17 o
   4  11   3        0.19        0.00    190.92 o
 -16   0   4        0.13      132.69    153.91 o
 -15   0   4        4.51      107.42    145.78 o
 -14   0   4       75.07       57.90     99.07 o
 -13   0   4      195.31      136.96     90.58 o
 -12   0   4     5374.33     5513.42    244.63 o
 -11   0   4       10.65      174.89     86.68 o
 -10   0   4       21.78       59.92     80.56 o
  -9   0   4     2290.93     2253.65    138.84 o
  -8   0   4     1747.98     1871.45    117.83 o
  -7   0   4       14.04        8.79     53.57 o
  -6   0   4     4349.75     4369.55    141.77 o
  -5   0   4     1806.97     1747.82     97.39 o
  -4   0   4     1023.52     1189.85     88.01 o
  -3   0   4     2540.19     2359.56     96.51 o
  -2   0   4    13713.50    12584.38    186.66 o
  -1   0   4     1512.33     1565.25    113.29 o
   0   0   4     1635.77     1576.54    120.06 o
   1   0   4     3685.36     3674.82    155.26 o
   2   0   4     6466.40     6439.29    196.33 o
   3   0   4      463.53      452.24     77.63 o
   4   0   4    12401.66    12306.72    279.83 o
   5   0   4      806.97      703.27     69.71 o
   6   0   4      364.31      507.77     67.02 o
   7   0   4      110.00      137.63     59.24 o
   8   0   4       72.42        5.87     58.00 o
   9   0   4       27.38       14.27     81.69 o
  10   0   4        4.27        2.79     74.03 o
  11   0   4      562.11      518.06    107.18 o
  12   0   4        5.95       60.93    111.48 o
  13   0   4      464.72      371.00    153.46 o
  14   0   4       62.68        0.00    133.60 o
  15   0   4      280.98      464.88    167.90 o
  16   0   4      530.61      616.98    193.17 o
 -17   1   4      209.58      331.74    185.05 o
 -16   1   4      597.48      844.46    204.01 o
 -15   1   4      962.93      857.58    141.46 o
 -14   1   4     1828.14     1743.53    125.91 o
 -13   1   4      665.84      760.07     94.42 o
 -12   1   4     1270.05     1289.69     91.58 o
 -11   1   4       38.56        0.00     58.88 o
 -10   1   4     1570.41     1451.71     86.85 o
  -9   1   4      115.39      146.26     51.73 o
  -8   1   4      434.22      538.65     58.43 o
  -7   1   4      453.02      447.28     61.04 o
  -6   1   4      614.47      673.60     52.39 o
  -5   1   4      228.78      195.04     42.15 o
  -4   1   4     3992.86     4372.16    101.49 o
  -3   1   4       74.13       50.33     28.44 o
  -2   1   4       94.60       89.52     30.97 o
  -1   1   4     3026.17     3159.14    111.54 o
   0   1   4     8082.90     7904.02    171.51 o
   1   1   4     2555.21     2308.48    160.00 o
   2   1   4     4072.89     3661.31    108.33 o
   3   1   4     6221.54     6191.02    138.66 o
   4   1   4     5754.18     5673.92    113.28 o
   5   1   4      425.83      413.25     42.19 o
   6   1   4      761.52      778.17     60.91 o
   7   1   4     1073.49     1022.69     63.12 o
   8   1   4     3142.25     2942.22     97.21 o
   9   1   4     3259.82     3397.82    106.68 o
  10   1   4     3173.76     3270.53    133.11 o
  11   1   4     2124.39     2270.43    232.81 o
  12   1   4      995.74      972.17    114.15 o
  13   1   4      367.26      377.83     90.37 o
  14   1   4      275.99      305.64    135.40 o
  15   1   4      253.16      268.75    115.73 o
  16   1   4      124.23       85.33    114.29 o
 -17   2   4        7.40      217.56    121.26 o
 -16   2   4       91.79       95.37    139.92 o
 -15   2   4       83.03        0.00     97.26 o
 -14   2   4       97.96        0.00     93.20 o
 -13   2   4      504.66      709.99    124.24 o
 -12   2   4       65.83       64.41     87.00 o
 -11   2   4        0.30       28.00     53.99 o
 -10   2   4      133.69       89.87     53.46 o
  -9   2   4       13.14        0.00     45.36 o
  -8   2   4     1628.63     1706.20     79.81 o
  -7   2   4      738.48      742.17     58.28 o
  -6   2   4     1208.93     1235.20     52.34 o
  -5   2   4       28.89       59.25     26.97 o
  -4   2   4     2454.81     2355.32     54.01 o
  -3   2   4      836.43      862.36     46.87 o
  -2   2   4       46.80        9.43     26.04 o
  -1   2   4      339.53      380.37     87.21 o
   0   2   4      677.42      690.88     95.01 o
   1   2   4      243.42      309.49     46.87 o
   2   2   4       32.94       78.90     32.67 o
   3   2   4     1245.78     1322.31    105.67 o
   4   2   4     2241.80     2150.08     76.93 o
   5   2   4       36.11        0.00     68.33 o
   6   2   4     1416.47     1359.49     63.78 o
   7   2   4        1.84        0.00     34.63 o
   8   2   4        4.57       35.11     43.02 o
   9   2   4      883.54      991.13     87.88 o
  10   2   4      200.28      290.11     72.31 o
  11   2   4     1354.52     1302.49    105.41 o
  12   2   4       85.59       70.91     82.33 o
  13   2   4        1.34        0.00     74.10 o
  14   2   4       14.72      123.82     86.16 o
  15   2   4        3.29      139.46    159.77 o
  16   2   4       28.99       46.04    176.02 o
 -16   3   4       20.71       46.20    131.79 o
 -15   3   4        5.53       27.15    126.60 o
 -14   3   4       79.01      101.72    103.38 o
 -13   3   4       25.05        0.89     89.44 o
 -12   3   4      142.32       19.60     84.14 o
 -11   3   4       76.85      168.14     94.34 o
 -10   3   4       30.24      181.00     94.42 o
  -9   3   4      244.27      369.77     71.98 o
  -8   3   4      935.00      839.78     83.82 o
  -7   3   4      245.77      296.48     39.86 o
  -6   3   4      203.56      224.15     29.78 o
  -5   3   4       73.90       42.45     21.80 o
  -4   3   4       71.61       53.86     25.25 o
  -3   3   4       22.47       20.58     24.62 o
  -2   3   4       72.43      104.65     27.92 o
  -1   3   4     2077.18     2249.65     58.90 o
   0   3   4     1685.50     1813.82     73.38 o
   1   3   4      291.13      433.26     46.40 o
   2   3   4    10298.59    10948.95    343.65 o
   3   3   4     1998.28     2002.31     73.39 o
   4   3   4     1188.11     1139.72     64.38 o
   5   3   4        7.37        0.00     32.10 o
   6   3   4       52.43        0.00     28.43 o
   7   3   4      485.38      635.69    143.53 o
   8   3   4      273.17      153.15     73.69 o
   9   3   4       45.07        2.31     48.29 o
  10   3   4      247.42      126.87     58.07 o
  11   3   4      111.10       44.24     58.23 o
  12   3   4       41.94        0.00    193.17 o
  13   3   4       15.95        0.00     92.87 o
  14   3   4        0.59        0.00     97.79 o
  15   3   4        5.81        0.00    125.47 o
  16   3   4       16.03        0.00    168.35 o
 -16   4   4       30.98       50.99    108.61 o
 -15   4   4       34.44      120.90    122.99 o
 -14   4   4        0.28        0.00    110.58 o
 -13   4   4      705.20      633.28    130.18 o
 -12   4   4      307.74      290.83    179.18 o
 -11   4   4      641.03      794.68    125.57 o
 -10   4   4      122.03        0.00     85.95 o
  -9   4   4      315.87      350.78    105.78 o
  -8   4   4     1534.37     1458.41    118.54 o
  -7   4   4     4667.18     4652.03    115.86 o
  -6   4   4     2066.48     2067.59     69.63 o
  -5   4   4     1743.14     1719.18     65.40 o
  -4   4   4     2797.35     2671.89     78.36 o
  -3   4   4     7726.03     7670.42    143.20 o
  -2   4   4     1881.99     1883.31     61.23 o
  -1   4   4     8791.86     9009.51    111.01 o
   0   4   4     3389.45     3482.56     88.44 o
   1   4   4     1178.31     1171.88     56.82 o
   2   4   4        3.88        6.50     35.73 o
   3   4   4     2377.69     2486.30    141.56 o
   4   4   4       32.66       43.99     34.45 o
   5   4   4      769.84      699.76    181.66 o
   6   4   4     1185.68     1123.75    113.83 o
   7   4   4      418.91      305.08     79.37 o
   8   4   4      265.50      308.33     66.49 o
   9   4   4     1044.05     1103.30    180.54 o
  10   4   4      467.39      651.14    153.00 o
  11   4   4      108.93      231.09    106.91 o
  12   4   4      211.66       73.65     97.79 o
  13   4   4      115.53        0.00    103.67 o
  14   4   4      232.76      356.70    272.38 o
  15   4   4      124.48      238.58    139.46 o
 -15   5   4      187.40      215.00    124.55 o
 -14   5   4      216.08      139.93    150.75 o
 -13   5   4      649.42      636.39    139.31 o
 -12   5   4     1305.60     1543.63    164.52 o
 -11   5   4     2668.86     2469.06    255.01 o
 -10   5   4     1172.43     1156.33    217.55 o
  -9   5   4     1087.68     1223.14    117.13 o
  -8   5   4       67.12       52.00     64.66 o
  -7   5   4     1260.00     1313.65     97.54 o
  -6   5   4      819.13      790.15     58.24 o
  -5   5   4      138.78      184.91     42.80 o
  -4   5   4       10.82        0.00     35.10 o
  -3   5   4      336.00      386.05     42.76 o
  -2   5   4      390.63      383.32     38.97 o
  -1   5   4     2601.73     2654.72     64.93 o
   0   5   4      981.57     1177.06     76.98 o
   1   5   4      210.72      174.25     35.41 o
   2   5   4     1209.28     1177.73     57.20 o
   3   5   4       89.80      158.49     63.87 o
   4   5   4     2107.74     2130.22    136.59 o
   5   5   4     1158.25     1402.23    126.93 o
   6   5   4     1323.71     1460.31    131.43 o
   7   5   4      659.95      795.00    118.78 o
   8   5   4     1285.64     1444.07    230.41 o
   9   5   4     4110.12     4144.04    206.80 o
  10   5   4        7.27        0.00    117.80 o
  11   5   4       96.81       32.18    103.70 o
  12   5   4      236.76      492.17    127.26 o
  13   5   4      157.43      238.08    125.77 o
  14   5   4        5.74        0.00    167.90 o
  15   5   4      178.38      143.21    173.77 o
 -14   6   4       12.79       61.32    191.59 o
 -13   6   4      493.02      514.58    134.35 o
 -12   6   4      300.15      130.07    100.30 o
 -11   6   4     1120.33     1124.36    152.15 o
 -10   6   4     1006.88     1278.56    151.38 o
  -9   6   4      170.73      295.65     76.23 o
  -8   6   4      630.65      653.89     88.77 o
  -7   6   4      828.67      983.91     97.05 o
  -6   6   4       19.51       28.52     51.84 o
  -5   6   4     2819.77     2817.59    103.74 o
  -4   6   4     1961.63     1921.83    128.86 o
  -3   6   4    10045.91    10072.07    217.45 o
  -2   6   4     5748.65     5841.93    126.00 o
  -1   6   4     4761.53     4698.61    148.79 o
   0   6   4     6525.02     6628.81    267.06 o
   1   6   4     2445.20     2552.64    127.49 o
   2   6   4      163.24       61.96     48.46 o
   3   6   4       64.35      101.39     51.50 o
   4   6   4      216.78      250.21     88.88 o
   5   6   4     1120.18     1361.88    133.24 o
   6   6   4      268.31      304.47    106.20 o
   7   6   4       10.09       35.83    100.42 o
   8   6   4       54.14        7.54     90.79 o
   9   6   4       19.72        0.00     82.51 o
  10   6   4      240.93      258.84    113.62 o
  11   6   4        9.16        0.00    142.17 o
  12   6   4       10.11       57.89    107.58 o
  13   6   4       55.57       56.43    126.72 o
  14   6   4      135.64      247.53    141.59 o
 -13   7   4        1.06        0.00    108.54 o
 -12   7   4       74.68      239.47    177.83 o
 -11   7   4      212.04      309.79    118.51 o
 -10   7   4       55.24      125.50     81.77 o
  -9   7   4        4.90       47.10     74.67 o
  -8   7   4      225.55      198.07     78.86 o
  -7   7   4      107.68      154.28     77.43 o
  -6   7   4        4.52        0.00     46.72 o
  -5   7   4      473.55      277.35    114.79 o
  -4   7   4       83.81       84.62     53.55 o
  -3   7   4       62.70       61.39     47.93 o
  -2   7   4      240.27      254.28     52.58 o
  -1   7   4      263.45      246.04     51.32 o
   0   7   4        0.99       18.16     63.91 o
   1   7   4       11.33       38.77     62.58 o
   2   7   4      128.81       18.01     64.36 o
   3   7   4      168.61      110.63     60.59 o
   4   7   4      384.94      450.47     68.90 o
   5   7   4        7.78       95.66     72.66 o
   6   7   4      132.99      160.16     93.91 o
   7   7   4      560.97      531.65    119.14 o
   8   7   4      167.21      223.32    107.35 o
   9   7   4      171.67      205.77    114.24 o
  10   7   4       84.98        0.00    113.06 o
  11   7   4      134.54       50.35    156.84 o
  12   7   4       50.65      114.68    119.62 o
  13   7   4        3.99       22.04    121.38 o
 -12   8   4       94.08        0.00    138.34 o
 -11   8   4        0.67        0.00    163.39 o
 -10   8   4       89.19        0.00    111.56 o
  -9   8   4       24.14       36.04     76.62 o
  -8   8   4        2.16       45.51     71.81 o
  -7   8   4      120.68      195.20     98.88 o
  -6   8   4       11.95        0.00     61.59 o
  -5   8   4     1192.21     1090.34     85.08 o
  -4   8   4      500.74      432.38     65.45 o
  -3   8   4        0.01        0.00     47.53 o
  -2   8   4       89.91       61.64     70.79 o
  -1   8   4        7.59        0.00    106.69 o
   0   8   4       40.49      114.04     66.17 o
   1   8   4       37.00      131.84     67.62 o
   2   8   4        0.00       25.83     60.78 o
   3   8   4       44.49       63.44     66.18 o
   4   8   4        7.99       32.27     61.45 o
   5   8   4       25.89        0.00    124.57 o
   6   8   4        2.01        0.00     70.06 o
   7   8   4      445.87      405.60    139.29 o
   8   8   4      374.99      233.50     86.44 o
   9   8   4       95.68      153.27     86.55 o
  10   8   4       78.92       74.40    114.04 o
  11   8   4        0.10        0.00    215.52 o
 -10   9   4       12.00       19.88     82.70 o
  -9   9   4        2.76        6.20     79.49 o
  -8   9   4        1.76       90.96     76.55 o
  -7   9   4      254.99      227.55     85.24 o
  -6   9   4       10.06        0.00     67.54 o
  -5   9   4      183.96      101.99     71.86 o
  -4   9   4        4.62       67.99     66.86 o
  -3   9   4       22.54       66.41     78.10 o
  -2   9   4        2.63       17.62     74.14 o
  -1   9   4       54.66      111.28     84.86 o
   0   9   4      172.59      196.44     87.46 o
   1   9   4       69.42      203.41     75.81 o
   2   9   4      112.76      106.81     74.38 o
   3   9   4      518.20      471.40     94.52 o
   4   9   4      887.96      792.46    104.72 o
   5   9   4      618.55      746.83    106.86 o
   6   9   4       12.74       40.92     92.86 o
   7   9   4       82.65      123.35    103.19 o
   8   9   4      247.03      118.98    105.08 o
   9   9   4        1.43      133.48    110.03 o
  10   9   4      405.07      320.37    102.11 o
  -8  10   4      399.78      371.25    120.99 o
  -7  10   4      798.05      777.82    216.64 o
  -6  10   4      705.40      602.55    123.94 o
  -5  10   4      742.01      632.33    153.91 o
  -4  10   4      212.39      160.87     92.05 o
  -3  10   4       42.06        0.00     72.87 o
  -2  10   4       48.11       39.04     85.85 o
  -1  10   4      171.12      163.33     95.87 o
   0  10   4      435.72      853.06    276.45 o
   1  10   4      416.26      394.55    186.40 o
   2  10   4      994.86      833.49    129.07 o
   3  10   4       31.04       34.37     76.14 o
   4  10   4      137.43      119.39     86.84 o
   5  10   4      542.14      547.09    109.47 o
   6  10   4        9.48        0.00    103.00 o
   7  10   4       75.94      101.63    178.05 o
  -4  11   4       13.85        0.00     86.43 o
  -3  11   4       65.73       30.56     90.74 o
  -2  11   4       11.93        0.00     84.72 o
  -1  11   4      232.20      272.23    108.11 o
   0  11   4       59.94        0.00     90.72 o
   1  11   4       49.73      298.62    110.39 o
   2  11   4      327.50      163.84    107.75 o
   3  11   4      207.17      233.75    240.11 o
 -16   1   5       66.90      105.29    105.35 o
 -15   1   5      528.44      397.39    269.00 o
 -14   1   5      617.72      704.64    350.92 o
 -13   1   5       20.89        0.00     56.83 o
 -12   1   5       22.54       70.34     55.77 o
 -11   1   5      561.57      587.02     73.18 o
 -10   1   5     2691.71     2537.25    107.99 o
  -9   1   5       35.29       42.19     49.51 o
  -8   1   5      738.45      790.39     68.18 o
  -7   1   5       65.67       46.84     42.30 o
  -6   1   5      279.25      235.37     47.13 o
  -5   1   5        2.39        0.00     33.23 o
  -4   1   5     1855.19     1867.84     88.78 o
  -3   1   5        9.92       66.09     39.25 o
  -2   1   5       79.87      112.81     39.14 o
  -1   1   5     2751.64     2851.48    192.95 o
   0   1   5     3340.49     3386.91    146.69 o
   1   1   5     4825.52     5201.56    143.90 o
   2   1   5     2620.55     2738.77    172.86 o
   3   1   5      231.38      293.28     56.53 o
   4   1   5        0.23        0.00     35.49 o
   5   1   5     1089.86     1114.04     71.09 o
   6   1   5     1173.30     1186.48    138.27 o
   7   1   5     1709.47     1564.20    116.89 o
   8   1   5      613.69      600.18     62.75 o
   9   1   5      829.00      768.97     72.82 o
  10   1   5      614.81      619.27     85.43 o
  11   1   5      151.35      150.20     70.10 o
  12   1   5      119.27       88.21     74.11 o
  13   1   5      159.07       52.63     91.76 o
  14   1   5      179.55      127.21    113.06 o
  15   1   5      173.29      234.68    218.45 o
  16   1   5        8.94       24.99    108.56 o
 -16   2   5      125.17      202.03    120.53 o
 -15   2   5       96.59      151.30    105.30 o
 -14   2   5      146.86       77.29     96.89 o
 -13   2   5       74.86       83.04     94.31 o
 -12   2   5      136.39      182.71     95.74 o
 -11   2   5      437.56      348.54     77.88 o
 -10   2   5        7.08        0.00     49.55 o
  -9   2   5       41.85       35.27     50.35 o
  -8   2   5       63.36      140.29     49.94 o
  -7   2   5      282.83      250.90     55.57 o
  -6   2   5      883.85      911.74     48.56 o
  -5   2   5     2389.90     2337.71     62.32 o
  -4   2   5      886.26      918.05     52.47 o
  -3   2   5     4387.15     4629.48    149.51 o
  -2   2   5      929.93      867.39     53.64 o
  -1   2   5      163.95      189.68     43.33 o
   0   2   5     2371.74     2267.39    106.01 o
   1   2   5     6763.44     6725.43    641.36 o
   2   2   5     9534.40     9860.73    294.50 o
   3   2   5     5687.10     5556.82    119.95 o
   4   2   5     4688.78     4855.98    183.30 o
   5   2   5     3366.35     3434.77    173.71 o
   6   2   5     2888.29     2669.57    131.20 o
   7   2   5     1189.94     1185.46     71.89 o
   8   2   5      752.57      715.07     77.81 o
   9   2   5      416.92      463.87     87.63 o
  10   2   5       17.15       60.83     63.69 o
  11   2   5      340.26      324.10     88.20 o
  12   2   5      297.64      231.11     80.96 o
  13   2   5       24.61      125.26     79.09 o
  14   2   5       15.35        0.00     79.47 o
  15   2   5      135.90      254.56    173.77 o
  16   2   5       20.05       89.82    170.16 o
 -16   3   5      448.56      622.52    181.89 o
 -15   3   5      179.91      114.07    108.99 o
 -14   3   5      345.24      314.69    114.89 o
 -13   3   5      111.42      223.85    106.67 o
 -12   3   5     1027.48     1067.47    141.71 o
 -11   3   5      645.40      727.56    155.94 o
 -10   3   5     3394.73     3461.25    143.20 o
  -9   3   5     2048.21     1942.88    174.18 o
  -8   3   5     3597.18     3492.51    134.30 o
  -7   3   5     3262.39     3489.37    155.65 o
  -6   3   5     2770.71     2627.47     85.69 o
  -5   3   5     2902.96     2730.54     83.46 o
  -4   3   5     2268.04     2329.82     62.38 o
  -3   3   5      852.34      772.01     75.21 o
  -2   3   5      579.11      594.12     48.81 o
  -1   3   5      357.26      361.18     41.97 o
   0   3   5       54.62       27.62     46.57 o
   1   3   5      486.11      123.36    196.33 o
   2   3   5       26.81       36.84     37.77 o
   3   3   5      725.51      866.42     62.14 o
   4   3   5     1838.54     1664.71     78.85 o
   5   3   5      184.70      249.32     49.40 o
   6   3   5      593.76      770.05     99.30 o
   7   3   5      135.56      156.17     62.02 o
   8   3   5      362.34      366.70     97.93 o
   9   3   5      668.05      720.27     84.53 o
  10   3   5       23.81       55.14     87.14 o
  11   3   5     1017.47     1119.82    102.23 o
  12   3   5      641.48      663.29     95.13 o
  13   3   5      656.82      734.18    140.41 o
  14   3   5      270.94      223.58    118.01 o
  15   3   5      730.06      991.91    164.12 o
 -15   4   5       42.08      130.86    106.86 o
 -14   4   5      317.27      208.05    110.60 o
 -13   4   5       72.74       59.71     96.98 o
 -12   4   5      230.81      346.42    113.96 o
 -11   4   5        5.28        1.16     77.97 o
 -10   4   5      390.89      299.68     97.61 o
  -9   4   5       69.78      102.04    104.03 o
  -8   4   5      697.16      673.88     84.35 o
  -7   4   5       90.13      125.97     50.12 o
  -6   4   5      855.25      757.72     62.56 o
  -5   4   5     2035.57     1922.41     95.90 o
  -4   4   5     1249.82     1288.57     67.20 o
  -3   4   5     2783.94     2854.68     75.68 o
  -2   4   5      299.00      251.36     38.37 o
  -1   4   5     2163.18     2330.77     69.54 o
   0   4   5     5779.51     5788.15    191.84 o
   1   4   5     1887.82     2117.37     90.03 o
   2   4   5       57.23        0.00     37.32 o
   3   4   5      249.69      147.15     44.78 o
   4   4   5     3860.35     3669.32    105.19 o
   5   4   5       59.55        0.00     70.41 o
   6   4   5      845.04      938.48    113.30 o
   7   4   5      382.68      317.26     55.90 o
   8   4   5      346.94      408.73     70.84 o
   9   4   5       11.47        0.00     49.76 o
  10   4   5     1100.09     1345.29    147.58 o
  11   4   5       41.64        0.00     90.81 o
  12   4   5      198.85      305.62    118.71 o
  13   4   5       72.42      314.06    120.77 o
  14   4   5       70.15        0.00    103.83 o
  15   4   5        2.09        0.00    117.08 o
 -15   5   5        0.93      152.22    114.05 o
 -14   5   5        1.88        0.00     99.96 o
 -13   5   5        2.40        0.00     95.18 o
 -12   5   5      106.80        0.58     88.30 o
 -11   5   5        2.47        4.73     86.43 o
 -10   5   5      278.01       87.89     93.18 o
  -9   5   5       21.14        0.00     79.74 o
  -8   5   5     1078.47      938.96    125.26 o
  -7   5   5        4.21       70.47     64.67 o
  -6   5   5      265.95      281.41     56.24 o
  -5   5   5      279.08      372.07     57.10 o
  -4   5   5      885.75      826.48     64.30 o
  -3   5   5      186.15      173.98     43.39 o
  -2   5   5      449.37      538.29     61.31 o
  -1   5   5      117.17       94.30     43.54 o
   0   5   5      387.53      435.38     41.36 o
   1   5   5       41.98       20.17     44.42 o
   2   5   5       10.75       60.21     47.52 o
   3   5   5      550.06      577.27    117.57 o
   4   5   5       56.19       27.30     67.62 o
   5   5   5       38.32        0.00    122.76 o
   6   5   5      246.69      131.90     90.55 o
   7   5   5      222.49      338.04    106.82 o
   8   5   5      252.08      107.71    100.37 o
   9   5   5       87.11      266.68    106.97 o
  10   5   5      132.37       33.82    100.84 o
  11   5   5       44.74       44.25    137.66 o
  12   5   5       25.81        0.00     99.94 o
  13   5   5        9.81        0.08    109.78 o
  14   5   5       21.18      153.52    124.30 o
 -14   6   5       57.96       95.12    135.85 o
 -13   6   5       14.38        0.00     91.11 o
 -12   6   5      140.10      208.90    108.70 o
 -11   6   5       51.70        0.00     84.70 o
 -10   6   5       25.69       22.08     94.41 o
  -9   6   5       31.47        0.00     84.09 o
  -8   6   5      191.30      154.55     71.55 o
  -7   6   5      564.18      575.21    123.68 o
  -6   6   5        0.82       63.40     63.67 o
  -5   6   5       97.33       80.22     55.10 o
  -4   6   5     2125.11     2139.45     89.72 o
  -3   6   5       66.34       90.61     44.94 o
  -2   6   5       66.71       94.81     43.13 o
  -1   6   5     1953.56     1854.47    102.28 o
   0   6   5     1337.68     1467.30     72.58 o
   1   6   5      284.97      345.10     48.53 o
   2   6   5       16.35       31.77     45.98 o
   3   6   5       39.21        0.00     75.74 o
   4   6   5      355.45      308.86     97.49 o
   5   6   5      115.30      124.48     90.12 o
   6   6   5      166.68      152.44     94.88 o
   7   6   5       10.02        0.00     85.62 o
   8   6   5      137.03       93.68    101.95 o
   9   6   5        9.84        0.00     93.31 o
  10   6   5      152.92      169.61    108.24 o
  11   6   5       42.34        0.00    195.43 o
  12   6   5       24.04        0.00     99.01 o
  13   6   5       72.42      129.97    119.21 o
 -13   7   5      233.34      259.21    127.17 o
 -12   7   5      667.75      929.90    154.93 o
 -11   7   5     1427.89     1153.29    162.71 o
 -10   7   5      541.52      669.72    139.31 o
  -9   7   5     1141.42     1361.35    158.98 o
  -8   7   5      499.47      565.77     91.24 o
  -7   7   5      974.85      881.45     96.93 o
  -6   7   5       38.18       57.09     62.61 o
  -5   7   5     1095.43     1004.98    115.28 o
  -4   7   5      352.75      361.58     57.78 o
  -3   7   5     1634.61     1564.13     91.96 o
  -2   7   5      155.79       99.02     51.07 o
  -1   7   5       46.25       67.69     46.27 o
   0   7   5        5.52       79.07     52.00 o
   1   7   5      128.30      123.54     68.54 o
   2   7   5       22.70        0.00     58.20 o
   3   7   5        0.70        0.00     66.08 o
   4   7   5      425.95      447.53     78.71 o
   5   7   5       29.91        0.00     56.20 o
   6   7   5       59.13       75.50     97.04 o
   7   7   5      385.51      467.00    115.71 o
   8   7   5      926.92      812.19    145.78 o
   9   7   5      313.89      332.37    119.63 o
  10   7   5      303.73      499.08    131.37 o
  11   7   5      227.94       50.67    111.10 o
  12   7   5      259.91      166.86    126.09 o
 -11   8   5        9.16        0.00    213.26 o
 -10   8   5       34.46       55.01    142.17 o
  -9   8   5       17.39      142.34    106.84 o
  -8   8   5      181.51       64.49     76.77 o
  -7   8   5      269.39      250.32     80.57 o
  -6   8   5      233.72      125.47     73.65 o
  -5   8   5      973.14     1244.87    115.41 o
  -4   8   5      216.09      211.54     58.68 o
  -3   8   5      182.91      202.79     59.88 o
  -2   8   5       21.84       55.16     60.58 o
  -1   8   5      763.10      868.11     94.12 o
   0   8   5      836.11      788.83     95.73 o
   1   8   5     1162.38     1392.00    111.35 o
   2   8   5     1817.07     1922.72    126.60 o
   3   8   5      595.17      829.01     97.36 o
   4   8   5     2161.82     2358.83    174.50 o
   5   8   5     1902.19     1844.28    159.92 o
   6   8   5      272.51      176.64    105.71 o
   7   8   5      372.76      492.16    108.89 o
   8   8   5       37.16       77.02     80.77 o
   9   8   5      188.57       69.79    183.02 o
  10   8   5       24.78        0.00    129.53 o
  11   8   5        2.47        0.00    136.53 o
  -9   9   5       65.77      116.87    112.21 o
  -8   9   5      545.01      268.09     91.00 o
  -7   9   5      865.75      696.77    117.31 o
  -6   9   5      744.29      690.15     98.54 o
  -5   9   5     1100.59     1006.46    106.54 o
  -4   9   5       43.03       38.36    108.32 o
  -3   9   5      279.84      481.76    101.87 o
  -2   9   5       41.05       94.29     84.55 o
  -1   9   5       58.56       12.22     85.66 o
   0   9   5      174.17      134.48     90.19 o
   1   9   5      293.72      300.84     82.73 o
   2   9   5       27.28        0.00     70.07 o
   3   9   5       60.15       57.01     70.97 o
   4   9   5      120.15       10.95     85.73 o
   5   9   5       93.45       49.77    120.96 o
   6   9   5      363.04      175.38    139.01 o
   7   9   5       67.98       21.94    125.25 o
   8   9   5        1.22       82.82    174.89 o
   9   9   5       34.05       78.44    107.11 o
  -7  10   5       51.31       17.20    110.80 o
  -6  10   5      101.25        0.00    119.15 o
  -5  10   5       47.31        0.00     92.07 o
  -4  10   5        0.28        0.00    106.97 o
  -3  10   5       74.56        0.00     85.88 o
  -2  10   5        1.07        0.00     83.03 o
  -1  10   5       94.17      263.16     97.57 o
   0  10   5       15.40        0.00     84.22 o
   1  10   5       70.99      114.36     94.53 o
   2  10   5      155.67       20.02    107.42 o
   3  10   5      165.65      176.53     81.98 o
   4  10   5       27.41       59.84     97.48 o
   5  10   5       19.23        0.05     85.06 o
   6  10   5        0.92        0.00     96.09 o
  -1  11   5       11.93        0.00    194.53 o
   0  11   5       44.34        0.00     99.34 o
 -15   0   6      552.99      381.38    157.07 o
 -14   0   6     1078.98     1185.69    141.70 o
 -13   0   6     1082.81     1170.40    136.42 o
 -12   0   6      647.06      767.32    148.94 o
 -11   0   6       89.70      158.04     87.15 o
 -10   0   6        7.18       68.93     76.43 o
  -9   0   6      419.40      447.06     95.74 o
  -8   0   6      970.89     1021.40    197.01 o
  -7   0   6      386.46      425.54    117.57 o
  -6   0   6      361.49      311.19     76.35 o
  -5   0   6       56.21       15.17     53.10 o
  -4   0   6      906.16      860.42     85.51 o
  -3   0   6     4997.97     5043.74    233.34 o
  -2   0   6     3286.49     3932.99    204.46 o
  -1   0   6     1426.52     1563.90    147.14 o
   0   0   6     5799.04     5934.69    237.41 o
   1   0   6     4290.21     4383.88    208.07 o
   2   0   6     6624.74     6722.28    253.20 o
   3   0   6     1418.93     1528.69    144.43 o
   4   0   6     3056.61     2885.88    180.09 o
   5   0   6     2196.26     2118.60    167.00 o
   6   0   6     4682.47     4651.43    161.80 o
   7   0   6     2770.41     2828.35    139.09 o
   8   0   6     1493.87     1502.52    144.65 o
   9   0   6     1668.45     1665.42    223.41 o
  10   0   6     1334.62     1159.26    254.56 o
  11   0   6      606.75      728.46    156.62 o
  12   0   6      558.97      484.29    153.46 o
  13   0   6      353.76      503.70    159.32 o
  14   0   6        3.64      122.76    142.17 o
  15   0   6       11.74       92.52    162.93 o
 -16   1   6       88.24      154.78    110.57 o
 -15   1   6      208.93      167.61    102.10 o
 -14   1   6      114.12      194.36    106.55 o
 -13   1   6       23.67       89.35     61.27 o
 -12   1   6      499.47      479.67     74.95 o
 -11   1   6       38.75       47.27     55.46 o
 -10   1   6     1952.72     2058.00    106.81 o
  -9   1   6        7.30       13.73     53.68 o
  -8   1   6     1721.22     1848.34    157.20 o
  -7   1   6     1977.88     1987.08     92.72 o
  -6   1   6     4079.74     4004.13    111.66 o
  -5   1   6     3501.85     3434.81    100.91 o
  -4   1   6    11070.43    10799.32    316.40 o
  -3   1   6     4835.30     4988.65    152.06 o
  -2   1   6     6715.22     6906.71    242.82 o
  -1   1   6     1036.54     1070.29     92.39 o
   0   1   6     1976.86     1907.25    104.81 o
   1   1   6      873.46      953.03     98.17 o
   2   1   6      998.97      957.16    124.34 o
   3   1   6     1180.26     1280.24     96.67 o
   4   1   6     5666.88     5770.30    169.13 o
   5   1   6      323.94      276.00     55.15 o
   6   1   6     1028.67     1051.24     68.90 o
   7   1   6      168.72      196.51     51.53 o
   8   1   6       23.21        0.00     44.63 o
   9   1   6      148.03       71.35     59.08 o
  10   1   6       62.69        0.00     62.68 o
  11   1   6      872.98      815.48     95.65 o
  12   1   6      142.21      193.66     77.64 o
  13   1   6      217.37      167.49     98.43 o
  14   1   6        3.96        0.00    107.87 o
  15   1   6      105.50       68.05    115.04 o
 -16   2   6        5.35        0.00    102.79 o
 -15   2   6       42.21        0.00     94.13 o
 -14   2   6      611.74      717.12    135.60 o
 -13   2   6      289.33      244.39    219.58 o
 -12   2   6       36.74        0.00     63.83 o
 -11   2   6        3.90       56.97     63.29 o
 -10   2   6      203.41      182.27     59.71 o
  -9   2   6     4490.75     4130.13    155.37 o
  -8   2   6       42.18       52.09     47.41 o
  -7   2   6       42.18       47.11     39.33 o
  -6   2   6      413.65      478.08     73.86 o
  -5   2   6       18.86       44.26     42.90 o
  -4   2   6     1055.04      954.55     64.49 o
  -3   2   6       23.12        0.00     27.98 o
  -2   2   6       77.74        3.00     46.53 o
  -1   2   6      452.64      488.50     75.12 o
   0   2   6     1130.54     1038.00     91.81 o
   1   2   6     2960.24     3050.96    299.92 o
   2   2   6      410.79      486.40    104.03 o
   3   2   6      327.14      399.71     66.76 o
   4   2   6     2140.96     2277.72     96.26 o
   5   2   6       56.44      121.25     51.33 o
   6   2   6        1.23       15.04     64.01 o
   7   2   6      217.87      162.25     50.97 o
   8   2   6      179.90      203.50     68.29 o
   9   2   6       16.43        6.98     59.43 o
  10   2   6      334.44      475.13    111.09 o
  11   2   6       12.71        0.00     63.10 o
  12   2   6      203.95      125.74     79.96 o
  13   2   6      100.43       14.00    114.57 o
  14   2   6      170.85      183.93    151.20 o
  15   2   6       37.36        0.00    152.55 o
 -15   3   6        2.55      101.86    107.87 o
 -14   3   6      103.19      315.33    108.78 o
 -13   3   6       10.38       57.85     96.51 o
 -12   3   6        1.23        0.00     82.94 o
 -11   3   6      607.90      587.26    114.21 o
 -10   3   6       52.21       36.06     66.37 o
  -9   3   6      107.06      112.75     68.35 o
  -8   3   6      292.36      221.74     62.77 o
  -7   3   6      124.94      108.78     65.10 o
  -6   3   6      200.83      252.05     65.18 o
  -5   3   6       61.98       26.24     46.97 o
  -4   3   6        8.72        5.81     37.21 o
  -3   3   6        2.10        0.00     34.12 o
  -2   3   6        8.05        6.51     49.38 o
  -1   3   6       72.71       59.05     52.21 o
   0   3   6      590.45      589.98    120.51 o
   1   3   6      576.62      522.44     77.11 o
   2   3   6       65.25       69.92     41.60 o
   3   3   6      218.83      168.08     48.17 o
   4   3   6        2.64       29.43     70.19 o
   5   3   6      904.69      833.82    127.08 o
   6   3   6      889.83     1027.59    116.47 o
   7   3   6      147.21       84.44     60.08 o
   8   3   6       43.78       69.16     73.17 o
   9   3   6      260.18      352.61     73.69 o
  10   3   6        2.86       51.38     64.90 o
  11   3   6      148.03       55.17     72.46 o
  12   3   6      649.23      734.27    106.15 o
  13   3   6        4.98      151.93    112.61 o
  14   3   6      104.66      137.17    118.61 o
  15   3   6       59.18        0.00    167.45 o
 -15   4   6      476.73      649.21    147.34 o
 -14   4   6      454.37      438.34    280.28 o
 -13   4   6      147.56      215.90    108.41 o
 -12   4   6      317.76      334.92    112.63 o
 -11   4   6      482.76      483.88    113.61 o
 -10   4   6        1.76       54.21     85.35 o
  -9   4   6      367.21      338.40    101.79 o
  -8   4   6      246.45      181.97     74.49 o
  -7   4   6     1088.17      911.85    160.56 o
  -6   4   6      645.12      784.50     87.05 o
  -5   4   6       33.99       62.99     47.31 o
  -4   4   6       76.12       18.02     59.74 o
  -3   4   6      107.00       90.43     43.25 o
  -2   4   6       82.08      150.55     45.00 o
  -1   4   6      250.78      264.37     48.55 o
   0   4   6     1533.75     1616.26    173.54 o
   1   4   6      833.30      682.59    221.02 o
   2   4   6      200.21      257.50     56.74 o
   3   4   6      103.42      115.57     48.59 o
   4   4   6       54.21       76.00     49.01 o
   5   4   6     1745.42     2105.18    339.86 o
   6   4   6      839.87      935.10    211.00 o
   7   4   6      621.20      682.46    115.24 o
   8   4   6     1047.33     1101.75     94.30 o
   9   4   6      160.34      144.99     64.87 o
  10   4   6       24.32      107.17    100.55 o
  11   4   6      653.36      894.20    172.64 o
  12   4   6       95.25      238.26    115.14 o
  13   4   6      103.99       27.38    110.58 o
  14   4   6       50.81       35.98    118.38 o
 -14   5   6       80.06       86.37    104.52 o
 -13   5   6       53.60      167.77     98.11 o
 -12   5   6      448.68      363.04    116.53 o
 -11   5   6     1477.02     1246.59    149.78 o
 -10   5   6      745.75      828.22    132.75 o
  -9   5   6     1488.85     1514.95    147.22 o
  -8   5   6     2071.37     2032.55    157.09 o
  -7   5   6      436.72      478.57    114.93 o
  -6   5   6       24.71        0.00     45.74 o
  -5   5   6     2327.59     2585.36    123.32 o
  -4   5   6      308.52      417.46     63.13 o
  -3   5   6     3155.81     3122.49    108.66 o
  -2   5   6     1786.20     1907.04     77.63 o
  -1   5   6     2203.48     2272.31     82.35 o
   0   5   6      337.59      438.98     65.04 o
   1   5   6     1075.79     1104.20     71.58 o
   2   5   6      402.83      411.68     66.00 o
   3   5   6       80.82      102.12     76.56 o
   4   5   6      377.92      296.03     91.31 o
   5   5   6     1556.71     1832.78    141.95 o
   6   5   6      190.92      172.02     92.45 o
   7   5   6       21.32       41.56     84.03 o
   8   5   6        0.09       48.36     91.59 o
   9   5   6       71.24        0.00    111.48 o
  10   5   6      119.16      134.50    105.96 o
  11   5   6      549.92      451.46    131.32 o
  12   5   6      148.07        0.00    212.58 o
  13   5   6       60.00      176.02    119.04 o
 -13   6   6      178.78      248.31    116.22 o
 -12   6   6      346.79      410.52    125.54 o
 -11   6   6      392.73      405.81    120.28 o
 -10   6   6     1171.11      882.68    137.33 o
  -9   6   6      332.59      509.46    117.77 o
  -8   6   6      521.08      645.57    212.13 o
  -7   6   6      842.62      929.67    187.76 o
  -6   6   6       58.90      145.07     63.88 o
  -5   6   6      288.85      269.25     68.66 o
  -4   6   6       14.42        4.63     52.18 o
  -3   6   6       53.95       83.01     55.18 o
  -2   6   6      166.44      160.88     52.92 o
  -1   6   6      726.35      916.74     75.29 o
   0   6   6      618.58      822.57     72.16 o
   1   6   6      501.25      560.83     74.35 o
   2   6   6       30.39        0.00     52.50 o
   3   6   6       98.15      112.85     82.96 o
   4   6   6      449.71      476.05     99.71 o
   5   6   6       16.01        0.00     72.01 o
   6   6   6      826.02     1093.73    133.27 o
   7   6   6     1175.13     1386.93    331.96 o
   8   6   6     1954.49     2103.24    175.21 o
   9   6   6     1995.20     2154.06    186.15 o
  10   6   6      369.96      199.46    117.19 o
  11   6   6      151.07      232.26    193.40 o
  12   6   6      192.66       29.45    132.24 o
 -12   7   6        6.67       44.41    107.27 o
 -11   7   6       77.34        3.98    155.49 o
 -10   7   6       72.25        0.00     90.15 o
  -9   7   6       39.35       71.38     94.44 o
  -8   7   6      291.22      244.92    224.32 o
  -7   7   6        1.78        3.74     85.52 o
  -6   7   6      213.40      134.43     70.67 o
  -5   7   6      145.01      187.14     66.88 o
  -4   7   6       92.28        0.00     57.87 o
  -3   7   6     3211.24     3328.51    278.40 o
  -2   7   6        6.65        0.00     49.77 o
  -1   7   6      319.36      355.36     55.85 o
   0   7   6      153.24      111.87     64.55 o
   1   7   6      173.66      100.78     77.60 o
   2   7   6       13.36       74.52    101.78 o
   3   7   6      463.09      347.89    124.80 o
   4   7   6        0.54        0.00     59.73 o
   5   7   6       11.57        0.00     87.06 o
   6   7   6      124.64       92.29    105.96 o
   7   7   6       44.43       53.45    105.95 o
   8   7   6       58.08        0.09    103.40 o
   9   7   6       80.37       69.27    112.06 o
  10   7   6        0.51        0.00    161.13 o
  11   7   6       56.52        0.00    112.38 o
 -11   8   6      137.08        0.00    204.23 o
 -10   8   6      160.41       69.38    130.21 o
  -9   8   6       42.12       21.50    100.12 o
  -8   8   6       22.72        0.00     88.24 o
  -7   8   6      199.86      144.05     75.11 o
  -6   8   6      482.39      558.47    112.20 o
  -5   8   6      625.11      476.97     88.45 o
  -4   8   6      207.36      261.17     75.49 o
  -3   8   6      507.28      549.90     95.92 o
  -2   8   6        6.39        0.00     71.52 o
  -1   8   6       35.00        0.00     63.84 o
   0   8   6       51.74        0.00     66.83 o
   1   8   6        8.50       42.04     75.23 o
   2   8   6       71.71      160.98     91.17 o
   3   8   6        7.53       66.29     80.11 o
   4   8   6       13.85       99.68     86.75 o
   5   8   6       48.48       55.99     82.01 o
   6   8   6      130.47        0.00     78.87 o
   7   8   6        0.00        0.00     66.17 o
   8   8   6      108.64      197.82    119.77 o
   9   8   6       30.43        0.00    157.29 o
  10   8   6       12.52       35.36    118.04 o
  -9   9   6      232.40      166.46    156.84 o
  -8   9   6      101.91       59.32    101.91 o
  -7   9   6      476.56      529.92    144.58 o
  -6   9   6      698.40      859.41    105.26 o
  -5   9   6      316.53      298.12     85.96 o
  -4   9   6      839.41     1155.43    180.54 o
  -3   9   6      436.56      598.48    153.00 o
  -2   9   6        5.39      210.33    119.61 o
  -1   9   6       39.97       29.50     98.84 o
   0   9   6      176.63      229.88     86.39 o
   1   9   6      364.84      439.65     95.31 o
   2   9   6      274.67      298.25    105.04 o
   3   9   6       85.23       84.62     94.79 o
   4   9   6      117.62       43.01     86.93 o
   5   9   6       28.87      128.66     98.07 o
   6   9   6       61.21        0.00     86.51 o
   7   9   6        0.02       26.75     91.85 o
   8   9   6        2.99       46.66    101.07 o
  -5  10   6      133.11       43.33    121.41 o
  -4  10   6       44.00        0.00    110.58 o
  -3  10   6        0.26        0.00    102.45 o
  -2  10   6        0.51       92.98    125.92 o
  -1  10   6      355.53      242.35    104.56 o
   0  10   6      212.35      109.53    100.27 o
   1  10   6      311.56      163.76    100.79 o
   2  10   6      518.52      644.73    111.81 o
   3  10   6      488.20      654.43    206.04 o
   4  10   6     1094.57     1187.65    161.46 o
   5  10   6      682.44      438.25    129.86 o
 -15   1   7       87.86       45.76    104.07 o
 -14   1   7      159.69      118.85    146.69 o
 -13   1   7       61.30      113.47     79.89 o
 -12   1   7       10.97       51.72     59.58 o
 -11   1   7        0.23       28.60     56.85 o
 -10   1   7      288.65      346.92     67.35 o
  -9   1   7      381.16      375.93     68.15 o
  -8   1   7      194.18      183.08     60.96 o
  -7   1   7       18.06        0.00     48.37 o
  -6   1   7      720.12      791.71     71.05 o
  -5   1   7      736.15      897.79     84.92 o
  -4   1   7     1974.20     1868.66    113.71 o
  -3   1   7     4033.06     4146.16    167.39 o
  -2   1   7     4431.38     4593.11    198.36 o
  -1   1   7      606.91      558.76     81.60 o
   0   1   7      902.49      852.53     91.91 o
   1   1   7     1025.30     1015.43     98.49 o
   2   1   7     1255.54     1454.65    126.38 o
   3   1   7     1973.32     2102.34    185.73 o
   4   1   7      920.50      927.86    100.06 o
   5   1   7      103.39      168.63     59.43 o
   6   1   7        8.13       20.90     54.93 o
   7   1   7       16.69        0.00     44.75 o
   8   1   7        4.66        3.41     54.99 o
   9   1   7        9.35      181.80     68.71 o
  10   1   7      993.21      954.40     99.59 o
  11   1   7        0.44       13.06     69.92 o
  12   1   7        2.42        0.00     94.78 o
  13   1   7       26.58       61.79     91.27 o
  14   1   7        6.71        5.28     97.05 o
 -15   2   7      521.38      485.00    132.28 o
 -14   2   7      630.97      795.95    138.35 o
 -13   2   7      595.62      770.31    134.34 o
 -12   2   7      847.31      819.25    108.29 o
 -11   2   7      527.77      661.18     95.62 o
 -10   2   7      922.32     1039.87    125.86 o
  -9   2   7     1375.15     1386.38    111.33 o
  -8   2   7     2487.83     1869.31    262.32 o
  -7   2   7     3185.19     3161.40    113.27 o
  -6   2   7     1500.09     1456.87     90.35 o
  -5   2   7      689.99      773.46     87.06 o
  -4   2   7       29.74       67.44     56.88 o
  -3   2   7      250.79      369.44     48.94 o
  -2   2   7     3019.38     3262.00    153.80 o
  -1   2   7       26.12       32.65     78.76 o
   0   2   7       11.83       46.28     57.53 o
   1   2   7        4.90        0.00     52.49 o
   2   2   7        2.27        0.00     54.83 o
   3   2   7      157.77      275.73     69.93 o
   4   2   7     2106.42     2066.45    101.65 o
   5   2   7      646.31      705.60    100.25 o
   6   2   7      829.99      777.84     81.82 o
   7   2   7      972.24      878.28     74.05 o
   8   2   7      559.06      691.26     97.93 o
   9   2   7      402.58      347.58     77.11 o
  10   2   7      195.41      202.24     75.84 o
  11   2   7      338.95      196.24     82.31 o
  12   2   7      133.65      243.12     88.18 o
  13   2   7      581.22      808.61    142.92 o
  14   2   7      285.74      231.03    157.29 o
 -15   3   7       24.30      165.01    112.33 o
 -14   3   7        6.96       80.46     98.29 o
 -13   3   7      249.03      188.98    105.51 o
 -12   3   7       98.98       10.97     90.29 o
 -11   3   7        0.04        5.55     84.28 o
 -10   3   7      281.06      280.94     70.18 o
  -9   3   7      539.31      617.83     92.31 o
  -8   3   7     4465.27     4310.65    163.05 o
  -7   3   7     1195.95     1350.14    111.59 o
  -6   3   7      105.33       47.14     65.22 o
  -5   3   7      415.58      321.76     73.16 o
  -4   3   7       81.40       38.94     60.82 o
  -3   3   7     2044.30     2084.72    113.35 o
  -2   3   7     1045.24     1009.17     69.13 o
  -1   3   7     1859.41     2050.44    155.71 o
   0   3   7     1370.08     1449.25    139.46 o
   1   3   7     2170.55     2366.87    136.60 o
   2   3   7     2823.31     2551.18    259.97 o
   3   3   7     2674.67     2578.56    156.37 o
   4   3   7     4437.65     4310.48    273.15 o
   5   3   7     1919.35     2062.70    129.91 o
   6   3   7      356.55      223.78     92.07 o
   7   3   7      379.64      482.58    104.10 o
   8   3   7      309.44      231.59     70.64 o
   9   3   7      401.45      320.38     77.97 o
  10   3   7      126.51      158.66     74.02 o
  11   3   7      145.95      124.11     79.26 o
  12   3   7       61.97      120.97     80.89 o
  13   3   7        8.26        0.00    145.33 o
  14   3   7        0.67       63.93    122.09 o
 -14   4   7      166.48      150.45    106.27 o
 -13   4   7      249.48      212.21    104.17 o
 -12   4   7      448.57      459.98    119.61 o
 -11   4   7      662.11      551.83    120.64 o
 -10   4   7     1380.89     1290.25    184.15 o
  -9   4   7       19.34        0.00     66.35 o
  -8   4   7     2964.13     2645.85    140.10 o
  -7   4   7      429.06      409.22     83.74 o
  -6   4   7        2.21        0.00     65.52 o
  -5   4   7      338.58      257.11     76.35 o
  -4   4   7      222.27      222.96     56.96 o
  -3   4   7       11.07       34.54     45.97 o
  -2   4   7      290.26      276.36     56.46 o
  -1   4   7     1665.42     1782.33     99.16 o
   0   4   7     1036.57     1171.36    127.28 o
   1   4   7        5.93        0.00     50.86 o
   2   4   7        4.01       54.51     48.70 o
   3   4   7      565.72      603.92     97.03 o
   4   4   7       35.39        0.00     77.86 o
   5   4   7      171.64      152.52    122.54 o
   6   4   7      229.86      214.84    169.03 o
   7   4   7      203.73      144.11     91.70 o
   8   4   7      629.63      741.25     88.51 o
   9   4   7      448.57      433.49     85.40 o
  10   4   7      185.58      202.29    113.74 o
  11   4   7      112.13      115.04    111.86 o
  12   4   7      324.91      334.39    139.69 o
  13   4   7      199.19      394.97    136.26 o
 -13   5   7       13.89       33.52     99.67 o
 -12   5   7       55.83        0.00     86.72 o
 -11   5   7      122.62       70.48     93.98 o
 -10   5   7        0.32        0.00     86.29 o
  -9   5   7       25.20      177.27     97.85 o
  -8   5   7        0.05       48.85     81.74 o
  -7   5   7        1.37        0.00     63.60 o
  -6   5   7      222.44      231.01     79.14 o
  -5   5   7       27.52       17.28     66.22 o
  -4   5   7      140.64       61.38     57.00 o
  -3   5   7      402.91      461.77     66.60 o
  -2   5   7       85.61      102.57     54.76 o
  -1   5   7      350.70      473.93     63.33 o
   0   5   7       82.15       90.42     49.30 o
   1   5   7      430.92      434.28     71.94 o
   2   5   7       24.22       21.92     55.67 o
   3   5   7       49.43       37.50     77.15 o
   4   5   7        2.07        0.00     81.28 o
   5   5   7       62.75       88.14     85.15 o
   6   5   7       22.14        1.50     79.92 o
   7   5   7        9.53        0.00     76.92 o
   8   5   7        0.23        0.00     83.42 o
   9   5   7      141.86      132.51    105.03 o
  10   5   7      105.57      172.15    189.34 o
  11   5   7       27.82       43.72    136.53 o
  12   5   7       65.27        0.00    105.46 o
  13   5   7       37.15        0.00    115.99 o
 -12   6   7      131.61      251.68    121.68 o
 -11   6   7      115.29      359.55    122.71 o
 -10   6   7       46.40        0.00     90.35 o
  -9   6   7      229.17      239.17    151.88 o
  -8   6   7       23.77        0.00    118.70 o
  -7   6   7        5.81      143.94     90.09 o
  -6   6   7      130.95      297.02    100.43 o
  -5   6   7       68.79      225.85     76.44 o
  -4   6   7        2.01       10.47     53.87 o
  -3   6   7     1546.85     1492.70    195.18 o
  -2   6   7       47.10       42.23     53.04 o
  -1   6   7        0.75       39.95     57.58 o
   0   6   7        0.00        0.00     56.05 o
   1   6   7        0.30      107.31     74.00 o
   2   6   7      210.04      152.23     77.10 o
   3   6   7      118.88      102.07     83.71 o
   4   6   7        0.48        0.00     74.39 o
   5   6   7      182.57      273.76     98.00 o
   6   6   7       93.91        0.00     88.19 o
   7   6   7      110.41      290.68    110.51 o
   8   6   7      467.82      536.94    130.15 o
   9   6   7       75.57        0.00    102.17 o
  10   6   7      253.01      304.25    130.15 o
  11   6   7      131.17       51.73    115.91 o
  12   6   7      190.63      237.52    155.04 o
 -11   7   7        9.70        0.00     94.67 o
 -10   7   7        8.55        0.00     90.29 o
  -9   7   7       43.71        0.00     92.79 o
  -8   7   7       24.14        0.00     89.47 o
  -7   7   7      255.15      233.58    102.92 o
  -6   7   7      321.99      376.71    110.85 o
  -5   7   7      786.20      854.34     96.75 o
  -4   7   7      796.18      861.43     86.79 o
  -3   7   7      731.32      760.91    141.42 o
  -2   7   7       87.60      158.98     61.56 o
  -1   7   7      556.03      786.58    113.20 o
   0   7   7      545.94      588.86    107.73 o
   1   7   7     1409.79     1728.51    150.74 o
   2   7   7      507.92      712.07    112.67 o
   3   7   7      344.34      473.96    100.67 o
   4   7   7      502.90      518.28     87.13 o
   5   7   7      423.71      485.82    211.45 o
   6   7   7        2.90      136.90    105.05 o
   7   7   7      241.78      315.83    121.01 o
   8   7   7      470.11      426.45    132.20 o
   9   7   7      597.75      471.95    139.07 o
  10   7   7       13.82        0.00    111.12 o
 -10   8   7      333.09      386.90    132.95 o
  -9   8   7      441.12      329.24    122.72 o
  -8   8   7      428.10      610.65    133.06 o
  -7   8   7      726.82      881.28    144.88 o
  -6   8   7      826.47      936.06    269.68 o
  -5   8   7      418.16      424.99     89.84 o
  -4   8   7       39.32      130.06     70.84 o
  -3   8   7      347.16      349.44     98.36 o
  -2   8   7       87.24        0.00     65.96 o
  -1   8   7        7.14       21.29     83.91 o
   0   8   7        4.85        0.00     80.90 o
   1   8   7       26.02      108.62     87.33 o
   2   8   7      177.65      106.51    125.02 o
   3   8   7      291.85      281.64    102.22 o
   4   8   7      403.71      403.40    111.96 o
   5   8   7       53.63       26.98    115.99 o
   6   8   7      692.40      432.83    112.17 o
   7   8   7      165.90       72.71     97.94 o
   8   8   7      405.39      455.48    141.37 o
   9   8   7      130.57       87.02    125.86 o
  -7   9   7       60.62       51.09    102.36 o
  -6   9   7      144.84      315.90    164.51 o
  -5   9   7       63.55       68.47     88.24 o
  -4   9   7      462.11      440.96    149.85 o
  -3   9   7      537.82      509.56    149.85 o
  -2   9   7      176.08      335.80    150.30 o
  -1   9   7      389.86      374.61    141.27 o
   0   9   7       72.81       54.69     96.64 o
   1   9   7      458.93      406.87    119.81 o
   2   9   7      622.16      598.64    129.24 o
   3   9   7      777.42      543.25    124.08 o
   4   9   7      501.31      768.80    139.65 o
   5   9   7      408.52      487.69    120.07 o
   6   9   7      215.35      166.49    102.19 o
  -3  10   7        9.04        0.00    116.90 o
  -2  10   7       30.01      194.53    144.88 o
  -1  10   7      154.16       64.99    122.76 o
   0  10   7       19.26       35.20    119.15 o
   1  10   7       11.39      183.70    135.40 o
   2  10   7       15.22       17.99     99.97 o
 -15   0   8      579.79      357.91    197.24 o
 -14   0   8     1056.46     1028.75    159.32 o
 -13   0   8     1242.42     1377.66    153.65 o
 -12   0   8     1192.09     1476.50    209.65 o
 -11   0   8     1704.37     1674.63    153.88 o
 -10   0   8     1090.86     1278.81    136.97 o
  -9   0   8      645.34      679.40    111.68 o
  -8   0   8     1658.32     1757.27    144.73 o
  -7   0   8     3603.13     3848.08    239.66 o
  -6   0   8     3079.09     2904.73    159.60 o
  -5   0   8     6221.09     6748.00    330.83 o
  -4   0   8     6499.52     6737.62    325.42 o
  -3   0   8     3984.46     4308.88    181.85 o
  -2   0   8     3792.51     4046.73    244.18 o
  -1   0   8      299.89      404.40    126.83 o
   0   0   8     1146.54     1289.48    167.00 o
   1   0   8        2.91       32.50     95.68 o
   2   0   8      744.65      797.52    152.55 o
   3   0   8      145.22      234.70    116.45 o
   4   0   8      365.80      403.95    139.01 o
   5   0   8      786.65      799.78    157.52 o
   6   0   8       90.11        0.00     81.92 o
   7   0   8      522.86      431.36     94.75 o
   8   0   8      405.50      299.86     92.34 o
   9   0   8      192.03      223.85     90.31 o
  10   0   8       26.19      165.64    122.76 o
  11   0   8       96.28       19.41    129.99 o
  12   0   8       24.33        0.00    117.80 o
  13   0   8      738.74      609.76    171.96 o
  14   0   8      131.52      322.71    164.74 o
 -15   1   8      308.52      314.46    128.57 o
 -14   1   8      195.56      342.82    133.82 o
 -13   1   8      292.23      329.66     97.91 o
 -12   1   8      505.41      590.58     87.96 o
 -11   1   8      546.41      639.55     84.44 o
 -10   1   8     1244.13     1341.26    100.43 o
  -9   1   8       27.17       33.12     56.08 o
  -8   1   8      123.07      101.09     63.91 o
  -7   1   8      152.52      198.39     59.77 o
  -6   1   8      419.91      442.06     80.86 o
  -5   1   8      157.53      153.97     57.76 o
  -4   1   8       76.14       91.74     77.75 o
  -3   1   8     1380.66     1505.68    135.46 o
  -2   1   8      467.71      437.30     93.50 o
  -1   1   8      689.18      729.14    100.69 o
   0   1   8       60.85       95.46     84.85 o
   1   1   8      294.76      431.60    125.47 o
   2   1   8      248.73      372.75     85.34 o
   3   1   8      729.59      653.19    132.24 o
   4   1   8     2340.73     2537.89    152.94 o
   5   1   8      626.25      582.14    115.62 o
   6   1   8      940.40     1182.31    154.42 o
   7   1   8      210.40      204.67     78.24 o
   8   1   8      137.03      224.46     60.29 o
   9   1   8      459.85      526.43     87.00 o
  10   1   8      246.69      316.30     84.43 o
  11   1   8       76.09        0.00     74.29 o
  12   1   8      321.89      413.03    118.48 o
  13   1   8        1.94        0.00     90.95 o
  14   1   8       28.81       73.05    100.60 o
 -14   2   8       27.74       80.58    110.11 o
 -13   2   8      236.33      332.20    113.70 o
 -12   2   8      116.22       98.07     82.17 o
 -11   2   8       10.05       95.31     73.33 o
 -10   2   8      131.82       82.89     73.48 o
  -9   2   8        1.47        0.00     58.89 o
  -8   2   8     1872.16     1882.60    103.84 o
  -7   2   8       30.05       76.16     57.15 o
  -6   2   8      953.23      768.05    152.41 o
  -5   2   8      318.65      229.20     74.87 o
  -4   2   8      440.34      470.64     78.64 o
  -3   2   8        8.78        0.00     72.03 o
  -2   2   8     2414.39     2601.96    276.45 o
  -1   2   8      478.79      575.66    179.86 o
   0   2   8      192.43      153.35     75.91 o
   1   2   8       21.29        0.00     63.79 o
   2   2   8      136.00      178.22     72.58 o
   3   2   8      266.97      312.06     85.25 o
   4   2   8      981.38      998.35     89.75 o
   5   2   8      569.64      588.76     80.11 o
   6   2   8      516.35      591.84     84.63 o
   7   2   8      138.19      191.87     66.26 o
   8   2   8       11.35       73.16     61.08 o
   9   2   8      346.29      418.65     84.03 o
  10   2   8      283.03      169.12     78.30 o
  11   2   8      166.42      157.71     81.22 o
  12   2   8      306.94      260.63    122.50 o
  13   2   8      169.62        0.00     87.83 o
 -14   3   8       17.78      140.86    111.48 o
 -13   3   8        2.15        9.00     91.78 o
 -12   3   8       16.43      124.26    100.18 o
 -11   3   8       47.49       67.74     66.93 o
 -10   3   8      172.06      244.13    169.77 o
  -9   3   8       55.56      129.87     76.52 o
  -8   3   8      537.47      498.88     89.56 o
  -7   3   8      686.52      710.95     93.63 o
  -6   3   8       25.76       11.35     67.61 o
  -5   3   8       27.83       82.42     69.30 o
  -4   3   8      285.63      162.50     70.55 o
  -3   3   8      542.90      573.15     84.33 o
  -2   3   8     2382.65     2719.72    117.00 o
  -1   3   8       45.83      164.80     85.11 o
   0   3   8      439.00      287.00     90.21 o
   1   3   8      474.75      549.97     90.50 o
   2   3   8     1032.47      959.26    102.90 o
   3   3   8        0.98        0.00     50.12 o
   4   3   8        3.79       18.44     55.35 o
   5   3   8      391.28      391.76    102.64 o
   6   3   8       49.70        0.00     73.50 o
   7   3   8        2.17        0.00     95.01 o
   8   3   8       99.67      119.39     67.27 o
   9   3   8       53.60       61.84     70.07 o
  10   3   8       46.55      159.01     79.39 o
  11   3   8        0.07        0.00     72.10 o
  12   3   8       73.13        0.00     79.66 o
  13   3   8       99.27      209.43    121.06 o
 -13   4   8        5.02        0.00     94.62 o
 -12   4   8        7.86        0.00     93.31 o
 -11   4   8      145.20      215.45     98.93 o
 -10   4   8      312.29      234.55    107.19 o
  -9   4   8     1628.89     1446.57    223.83 o
  -8   4   8      775.09      790.91    102.10 o
  -7   4   8      753.72      898.46    111.88 o
  -6   4   8      646.11      763.67     96.43 o
  -5   4   8      109.22      144.06     71.29 o
  -4   4   8        9.54        0.00     64.80 o
  -3   4   8     1704.88     1715.07    134.79 o
  -2   4   8        3.88       21.57     56.91 o
  -1   4   8      507.72      606.22     92.36 o
   0   4   8      549.69      548.06    108.47 o
   1   4   8      470.98      401.82     99.33 o
   2   4   8       32.80       19.65     49.12 o
   3   4   8      122.04      143.72     95.38 o
   4   4   8        1.19       24.71     80.78 o
   5   4   8      564.70      397.31    141.95 o
   6   4   8       70.05      128.84    121.19 o
   7   4   8        0.62        7.00     82.32 o
   8   4   8      330.96      401.93     83.62 o
   9   4   8      175.71      194.97     77.80 o
  10   4   8       97.63        0.00     70.10 o
  11   4   8       85.38      118.33    113.40 o
  12   4   8      104.23       96.91    111.30 o
 -13   5   8       43.42      134.37    162.03 o
 -12   5   8      111.01       73.48    100.63 o
 -11   5   8      153.39      369.55    120.73 o
 -10   5   8       17.21      139.03     98.23 o
  -9   5   8      135.20      175.54     99.22 o
  -8   5   8       28.14        0.00     84.94 o
  -7   5   8       23.80       35.12     69.01 o
  -6   5   8        2.09        0.00     64.59 o
  -5   5   8       12.04       42.05     66.48 o
  -4   5   8       40.92        0.00     64.15 o
  -3   5   8     1508.65     1625.30    162.23 o
  -2   5   8      125.54       37.48     99.04 o
  -1   5   8     1264.34     1506.22    107.51 o
   0   5   8     2011.73     2231.27    102.52 o
   1   5   8     1079.26     1233.62    207.39 o
   2   5   8      438.47      463.66    105.61 o
   3   5   8     1950.04     2224.10    332.41 o
   4   5   8     1955.39     2085.57    333.09 o
   5   5   8      282.01      162.90     98.76 o
   6   5   8      502.34      560.80    117.20 o
   7   5   8     1831.55     1905.06    165.47 o
   8   5   8     1483.85     1538.92    164.62 o
   9   5   8     1440.94     1597.48    219.58 o
  10   5   8      670.14      728.75    207.17 o
  11   5   8      560.58      687.01    149.36 o
  12   5   8       32.78        0.00    105.81 o
 -11   6   8      247.61      106.77    103.80 o
 -10   6   8       18.15        0.00     91.57 o
  -9   6   8       49.37       59.14     91.41 o
  -8   6   8      692.37      602.15    216.42 o
  -7   6   8      393.04      535.84    120.15 o
  -6   6   8     1046.80     1081.26    204.43 o
  -5   6   8      592.63      582.29     98.37 o
  -4   6   8      444.87      512.54     94.35 o
  -3   6   8      286.33      328.01     68.51 o
  -2   6   8      413.53      519.89    113.71 o
  -1   6   8     1442.19     1455.01    111.06 o
   0   6   8      476.57      434.83    250.06 o
   1   6   8      675.79      579.44    104.61 o
   2   6   8      135.26       76.18     59.86 o
   3   6   8       14.42        0.00     89.21 o
   4   6   8      128.92      188.33     99.01 o
   5   6   8      147.02      151.55     95.74 o
   6   6   8      319.15      436.88    119.30 o
   7   6   8        0.34        0.00     95.32 o
   8   6   8      347.55      295.99    117.85 o
   9   6   8       25.71      120.57    116.38 o
  10   6   8       11.61        2.62    175.80 o
  11   6   8       67.27        0.00    114.25 o
 -10   7   8        3.15        0.00     94.91 o
  -9   7   8        7.84      152.25    107.65 o
  -8   7   8        5.66        0.00     95.47 o
  -7   7   8      203.21      284.36    110.37 o
  -6   7   8       87.99      141.14    101.71 o
  -5   7   8        3.17       36.07     86.97 o
  -4   7   8       36.69        0.00     72.24 o
  -3   7   8      330.71      312.15     86.84 o
  -2   7   8     1307.41     1393.07    189.09 o
  -1   7   8     1276.56     1465.92    275.32 o
   0   7   8      116.29      246.61     93.51 o
   1   7   8      357.72      427.21    120.51 o
   2   7   8       23.66      130.53     83.31 o
   3   7   8      174.59       45.63     92.52 o
   4   7   8      120.99      233.73     98.02 o
   5   7   8      772.20      493.56    126.00 o
   6   7   8      186.98       19.76    107.30 o
   7   7   8        4.75        6.39    112.07 o
   8   7   8      213.65      237.81    129.63 o
   9   7   8      127.24        0.00    141.27 o
  -8   8   8       17.13       86.44     99.11 o
  -7   8   8      121.29      208.64    111.71 o
  -6   8   8        2.62        0.00     85.31 o
  -5   8   8        0.00        0.00     83.99 o
  -4   8   8       48.92       88.00     95.10 o
  -3   8   8       14.50       52.87    168.80 o
  -2   8   8       17.84       29.78    101.10 o
  -1   8   8        0.78        0.00     88.09 o
   0   8   8      259.72      148.83     96.32 o
   1   8   8      108.14       18.42     84.57 o
   2   8   8        0.47      192.56     97.10 o
   3   8   8        5.98        0.00     80.76 o
   4   8   8        6.28        0.00     74.90 o
   5   8   8      215.82      251.19    103.70 o
   6   8   8        1.81       67.51    103.36 o
   7   8   8       52.12        0.00    176.93 o
  -5   9   8       17.36        0.00    120.51 o
  -4   9   8      169.98      390.41    149.85 o
  -3   9   8       73.99        0.00    113.29 o
  -2   9   8        1.15        0.00    131.34 o
  -1   9   8       12.15      146.69    124.12 o
   0   9   8        7.82        0.00     93.82 o
   1   9   8      128.86      234.21    109.13 o
   2   9   8      135.99       86.08     99.48 o
   3   9   8      182.07      153.58     97.86 o
   4   9   8      142.21      320.79    120.95 o
 -14   1   9       11.54      215.72    101.16 o
 -13   1   9      895.57     1034.17    126.37 o
 -12   1   9      926.23      830.40    123.07 o
 -11   1   9      902.68      858.82     96.09 o
 -10   1   9      889.37      923.40     94.18 o
  -9   1   9      224.29      249.51     70.05 o
  -8   1   9        1.44       25.41     55.86 o
  -7   1   9      133.64      110.91     71.24 o
  -6   1   9      228.64      277.17     66.73 o
  -5   1   9      101.15      149.91    153.68 o
  -4   1   9       12.71       64.67     88.02 o
  -3   1   9        2.58        4.88     79.62 o
  -2   1   9      175.29      151.26     80.19 o
  -1   1   9       33.48       13.81     92.52 o
   0   1   9       44.46        0.00     73.24 o
   1   1   9        6.61        0.00    108.32 o
   2   1   9      314.45      148.09     86.42 o
   3   1   9      123.41       48.12     82.85 o
   4   1   9      266.63      332.91     99.53 o
   5   1   9      601.43      469.72    107.57 o
   6   1   9      539.22      576.51     94.01 o
   7   1   9       45.85       57.88     55.76 o
   8   1   9      294.65      277.02     79.41 o
   9   1   9      247.25      204.80     77.96 o
  10   1   9        9.37       86.79     76.51 o
  11   1   9        7.75      192.82    122.31 o
  12   1   9      407.18      429.44    137.21 o
  13   1   9       31.89       71.46    100.75 o
 -13   2   9        7.35       13.66    102.26 o
 -12   2   9       55.25      154.20     85.18 o
 -11   2   9      666.51      808.13    113.17 o
 -10   2   9       67.33        4.04     74.54 o
  -9   2   9       11.77       71.51     65.12 o
  -8   2   9     1227.16     1358.19    122.00 o
  -7   2   9     1330.85     1287.02    115.96 o
  -6   2   9     1279.61     1273.51    114.81 o
  -5   2   9      681.74      569.74     91.95 o
  -4   2   9      722.90      635.85    119.68 o
  -3   2   9     1197.49     1148.33    138.19 o
  -2   2   9      154.30      168.24    164.97 o
  -1   2   9     2736.09     2335.92    170.83 o
   0   2   9     2300.61     2245.73    147.90 o
   1   2   9     1365.23     1404.05    128.78 o
   2   2   9      639.50      650.47    107.60 o
   3   2   9        8.82        8.35     73.70 o
   4   2   9      619.22      639.23    159.77 o
   5   2   9     1848.33     1896.84    115.43 o
   6   2   9      245.87      233.77     72.53 o
   7   2   9       75.11      161.44    109.90 o
   8   2   9       19.76        0.00     62.07 o
   9   2   9       35.80       50.38     70.55 o
  10   2   9       37.47       11.94     83.46 o
  11   2   9       41.02       22.03     76.90 o
  12   2   9       46.83       56.27     87.02 o
 -13   3   9       83.10      258.23    117.57 o
 -12   3   9      256.10      272.33    120.03 o
 -11   3   9     1016.74     1047.45    123.70 o
 -10   3   9     1633.71     1711.83    141.85 o
  -9   3   9      552.17      577.11    102.94 o
  -8   3   9      722.13      722.50    105.04 o
  -7   3   9      738.01      800.58    103.22 o
  -6   3   9      508.92      581.17     94.96 o
  -5   3   9      561.46      486.66     89.45 o
  -4   3   9      382.21      389.57    137.88 o
  -3   3   9        4.84       57.86     90.91 o
  -2   3   9      702.11      667.78    120.31 o
  -1   3   9       28.94        0.00    145.78 o
   0   3   9       10.22        0.00     67.78 o
   1   3   9      253.79      355.26     91.17 o
   2   3   9       89.95      193.24     80.12 o
   3   3   9     2295.97     2408.13    120.53 o
   4   3   9     1812.77     1864.60    116.25 o
   5   3   9      162.80      241.87     94.65 o
   6   3   9      482.22      607.59    113.54 o
   7   3   9       55.97        0.66     83.15 o
   8   3   9      115.62      136.45     75.03 o
   9   3   9      715.88      647.14    100.06 o
  10   3   9      743.70      740.78    104.64 o
  11   3   9      605.10      579.00    105.34 o
  12   3   9      359.18      307.99     97.92 o
 -12   4   9        1.16      162.13    208.97 o
 -11   4   9        3.73        0.00     93.00 o
 -10   4   9       19.26       72.78     97.60 o
  -9   4   9        0.84       70.78     76.84 o
  -8   4   9      749.09      710.35    106.15 o
  -7   4   9       49.73        0.00     84.94 o
  -6   4   9     1328.89     1297.03    119.06 o
  -5   4   9      343.59      307.29     84.30 o
  -4   4   9        4.61        1.74     64.37 o
  -3   4   9       78.56        0.00     83.85 o
  -2   4   9     1459.94     1672.59    201.75 o
  -1   4   9     1555.06     1483.92    150.73 o
   0   4   9     1190.47     1347.91    207.62 o
   1   4   9     2997.02     2688.64    619.01 o
   2   4   9      631.51      542.23     75.73 o
   3   4   9      143.98       96.45     86.21 o
   4   4   9      263.22      239.67    128.63 o
   5   4   9       88.11       78.33     87.80 o
   6   4   9        5.28       45.89    126.38 o
   7   4   9       75.72        0.00     89.99 o
   8   4   9       26.64       78.87     69.76 o
   9   4   9        2.83        0.00     70.12 o
  10   4   9       14.40        0.00     75.09 o
  11   4   9        0.08        0.00     98.71 o
 -11   5   9       50.78       33.51    140.82 o
 -10   5   9      148.98        0.00     99.60 o
  -9   5   9       36.91       16.07    144.88 o
  -8   5   9       46.00       35.80     78.85 o
  -7   5   9      135.32       26.04     77.76 o
  -6   5   9       32.05      120.96     77.40 o
  -5   5   9        6.87        0.00     63.17 o
  -4   5   9      239.23      163.04     79.64 o
  -3   5   9       23.29        0.00    124.12 o
  -2   5   9       21.92        0.00     84.86 o
  -1   5   9      144.97      217.85    101.13 o
   0   5   9      421.33      390.42     67.01 o
   1   5   9      136.65      216.66     78.61 o
   2   5   9      186.86      242.85    101.72 o
   3   5   9      128.35        0.00    135.18 o
   4   5   9       15.96       40.25     90.15 o
   5   5   9      287.80      303.32    242.37 o
   6   5   9       25.48        0.00    105.84 o
   7   5   9       25.63        0.00     94.97 o
   8   5   9       14.91      149.23    105.84 o
   9   5   9        2.73        0.00    133.15 o
  10   5   9       65.53        7.65    115.34 o
 -10   6   9        1.20       35.51    105.67 o
  -9   6   9       93.84       94.23    196.33 o
  -8   6   9      113.32       92.92    104.75 o
  -7   6   9       14.72       36.67     93.00 o
  -6   6   9      532.90      399.77    150.03 o
  -5   6   9       65.50       87.04     81.00 o
  -4   6   9      176.11      213.94     87.51 o
  -3   6   9      436.29      528.56    131.16 o
  -2   6   9      100.35      133.04    107.55 o
  -1   6   9      342.76      357.50     85.82 o
   0   6   9      473.23      580.72    155.71 o
   1   6   9      302.98      322.81     93.43 o
   2   6   9      131.70      237.02     75.64 o
   3   6   9      281.83      305.97    119.58 o
   4   6   9       30.35       25.99    104.46 o
   5   6   9       51.73       82.10    103.14 o
   6   6   9       44.97        0.00     96.46 o
   7   6   9        5.97        0.00     99.13 o
   8   6   9       27.70        0.00    146.46 o
   9   6   9       54.08       53.04    110.50 o
  -9   7   9      169.99      369.97    146.01 o
  -8   7   9       39.25       84.98    111.95 o
  -7   7   9      103.05       59.69    104.87 o
  -6   7   9       97.66       83.53     94.46 o
  -5   7   9       90.09      123.55     94.80 o
  -4   7   9       10.94       10.56     78.54 o
  -3   7   9      197.86      147.06    113.32 o
  -2   7   9        2.44        0.00    162.48 o
  -1   7   9        3.56        2.31     85.97 o
   0   7   9       24.53       87.31     91.14 o
   1   7   9       10.64        0.00     85.40 o
   2   7   9       19.40      104.39     86.51 o
   3   7   9      216.62      249.54     98.86 o
   4   7   9      353.67      320.36    105.22 o
   5   7   9      267.44      339.93    124.91 o
   6   7   9      331.86      283.82    128.96 o
   7   7   9      380.21      333.73    139.43 o
   8   7   9      226.99      469.66    152.35 o
  -6   8   9      294.29      339.41    124.02 o
  -5   8   9      379.72      283.80    110.02 o
  -4   8   9      594.13      993.40    190.47 o
  -2   8   9      394.48      454.50    214.39 o
  -1   8   9      348.87      374.61    117.44 o
   0   8   9      548.13      754.30    185.28 o
   1   8   9      290.58      299.96    111.83 o
   2   8   9      276.06       35.15    240.56 o
   3   8   9      481.89      523.23    126.61 o
   4   8   9      431.28      503.06    248.46 o
   5   8   9      272.64      282.82    115.16 o
  -1   9   9        3.43      186.40    142.62 o
   0   9   9       18.22        0.00    104.03 o
   1   9   9       47.42      184.59    110.63 o
 -13   0  10       49.13       58.37    106.09 o
 -12   0  10        3.89       26.58    153.68 o
 -11   0  10      157.97      276.25    215.52 o
 -10   0  10      868.83      927.98    179.18 o
  -9   0  10       51.74       25.23    100.42 o
  -8   0  10       28.84       24.37    128.18 o
  -7   0  10       64.73       84.85    134.95 o
  -6   0  10      157.12      184.15    141.72 o
  -5   0  10      514.15      615.59    122.76 o
  -4   0  10      356.44      514.08    149.85 o
  -3   0  10      684.88      750.13    162.48 o
  -2   0  10      659.42      877.41    167.90 o
  -1   0  10     2481.34     2569.49    240.11 o
   0   0  10      281.84      388.60    142.17 o
   1   0  10      896.22      567.34    153.91 o
   2   0  10      470.31      467.59    148.49 o
   3   0  10       76.44       47.84    116.90 o
   4   0  10     2010.62     2300.49    241.47 o
   5   0  10     2145.72     2130.78    238.31 o
   6   0  10     2035.46     2079.40    150.41 o
   7   0  10     2270.85     2449.88    215.74 o
   8   0  10      764.48      896.93    126.75 o
   9   0  10      318.99      233.79    134.95 o
  10   0  10       43.12      238.31    136.76 o
  11   0  10      221.00      544.77    180.09 o
 -13   1  10      484.34      540.04    117.04 o
 -12   1  10      231.99      177.36     93.67 o
 -11   1  10      836.67      989.92    103.21 o
 -10   1  10      446.88      392.74     83.37 o
  -9   1  10        4.46       67.75     76.46 o
  -8   1  10      702.01      645.22     89.54 o
  -7   1  10        4.50       54.33    175.35 o
  -6   1  10      628.69      672.47    125.07 o
  -5   1  10      706.70      702.04    131.13 o
  -4   1  10     1047.70      994.87    134.25 o
  -3   1  10      518.46      394.21     99.59 o
  -2   1  10      570.98      420.97     97.48 o
  -1   1  10      146.50       82.03     78.82 o
   0   1  10        1.11       20.92     82.82 o
   1   1  10       52.22      131.44     84.40 o
   2   1  10      663.21      748.37    129.76 o
   3   1  10      253.81      311.34     98.89 o
   4   1  10       78.71       20.09     78.95 o
   5   1  10       52.09       79.89    111.71 o
   6   1  10       92.36       72.22     66.53 o
   7   1  10        0.80        0.00     54.89 o
   8   1  10       65.07       53.16     84.34 o
   9   1  10      246.17      349.21     86.13 o
  10   1  10      158.51      187.52     82.05 o
  11   1  10      250.07      157.70    121.41 o
 -12   2  10        6.76       55.44     78.04 o
 -11   2  10       75.17      132.74     81.28 o
 -10   2  10      343.06      303.95    101.40 o
  -9   2  10      822.57      763.30    115.90 o
  -8   2  10      136.48      175.00     83.34 o
  -7   2  10       24.73      100.34     77.75 o
  -6   2  10       32.55       70.55     94.91 o
  -5   2  10      311.63      319.47    210.55 o
  -4   2  10      102.97      156.16    135.85 o
  -3   2  10       31.57        4.16     83.99 o
  -2   2  10      202.47      279.56    117.35 o
  -1   2  10       41.79       85.55     77.21 o
   0   2  10       23.90      169.77     79.08 o
   1   2  10     1061.57     1109.23    125.85 o
   2   2  10      375.52      383.65     97.47 o
   3   2  10      449.03      419.21    103.99 o
   4   2  10      192.00      266.64    121.19 o
   5   2  10      309.93      304.43     77.08 o
   6   2  10      193.51      177.24     89.87 o
   7   2  10       22.01        0.00     82.91 o
   8   2  10       28.21       51.65     68.81 o
   9   2  10        5.41        0.00     72.44 o
  10   2  10        0.29        0.00     72.55 o
  11   2  10        0.24        0.00     77.71 o
 -12   3  10       99.68      119.03    111.37 o
 -11   3  10      138.11      247.07     99.42 o
 -10   3  10        2.15        0.00     79.60 o
  -9   3  10      243.74      435.67    101.03 o
  -8   3  10      443.69      334.97     94.09 o
  -7   3  10       82.10      159.00     85.16 o
  -6   3  10       17.58        0.00     70.30 o
  -5   3  10       49.67        0.00    200.17 o
  -4   3  10        1.61        0.00     87.85 o
  -3   3  10      241.41      308.69    111.48 o
  -2   3  10       35.67        0.00     83.29 o
  -1   3  10      148.24      375.20     90.68 o
   0   3  10      896.21      842.36    110.90 o
   1   3  10      363.35      310.14    107.87 o
   2   3  10      347.21      327.50    174.22 o
   3   3  10      135.83       90.93     64.89 o
   4   3  10       68.48        0.00     61.53 o
   5   3  10      410.29      347.12    107.04 o
   6   3  10       19.94        0.00     85.67 o
   7   3  10       27.80       93.51     92.67 o
   8   3  10      113.86       96.68     74.11 o
   9   3  10        3.00        0.00     76.22 o
  10   3  10        0.24        0.00     77.76 o
  11   3  10        6.71       16.22     81.24 o
 -11   4  10       56.35       26.98    103.89 o
 -10   4  10       36.83        6.04    108.08 o
  -9   4  10       13.38        0.00     78.91 o
  -8   4  10       16.54        0.00     76.44 o
  -7   4  10       38.47        0.00     69.83 o
  -6   4  10      122.54      177.12    127.08 o
  -5   4  10       26.00       42.77    117.80 o
  -4   4  10      305.72      241.19    162.93 o
  -3   4  10       28.18        0.00     85.56 o
  -2   4  10        4.13        0.00     92.17 o
  -1   4  10      999.60      920.19    142.32 o
   0   4  10      747.22      597.46    129.31 o
   1   4  10     1068.45      967.84    272.38 o
   2   4  10     1064.82     1014.64     96.15 o
   3   4  10      635.36      686.70    121.67 o
   4   4  10      352.45      122.77     97.72 o
   5   4  10      308.38      203.00    106.92 o
   6   4  10       10.01       59.73     96.95 o
   7   4  10        1.59       25.06    166.77 o
   8   4  10       81.79      105.59     87.77 o
   9   4  10      147.90      281.95     91.13 o
  10   4  10       19.30       51.39     84.59 o
 -10   5  10      718.42      957.36    159.28 o
  -9   5  10      471.26      343.30    122.93 o
  -8   5  10      485.04      392.77    122.15 o
  -7   5  10     2291.32     2013.84    330.86 o
  -6   5  10     1320.67     1210.56    155.77 o
  -5   5  10     1111.32     1128.27    186.08 o
  -4   5  10     1493.51     1199.62    318.87 o
  -3   5  10     1046.16      949.55    252.98 o
  -2   5  10       78.80      173.85    104.03 o
  -1   5  10      333.28      354.62    122.17 o
   0   5  10      704.03      770.38    105.50 o
   1   5  10      362.03      366.30    128.63 o
   2   5  10      328.39      214.48    111.47 o
   3   5  10       58.36      166.77    106.93 o
   4   5  10        0.27        0.00     98.84 o
   5   5  10       68.93       44.53    236.95 o
   6   5  10      161.98      120.79    107.77 o
   7   5  10       22.94        0.00    104.83 o
   8   5  10      157.87      313.67    128.38 o
   9   5  10       47.43        0.00    103.65 o
  -9   6  10      117.90      190.56    117.47 o
  -8   6  10       31.12       37.51     93.56 o
  -7   6  10       24.91       86.51     97.55 o
  -6   6  10      244.05      141.73     93.29 o
  -5   6  10       20.74      174.33     89.13 o
  -4   6  10      110.92      342.20    131.06 o
  -3   6  10      282.21      315.35    152.55 o
  -2   6  10      514.83      463.94    219.13 o
  -1   6  10      574.66      476.67    131.30 o
   0   6  10      795.57      531.23    208.52 o
   1   6  10      505.59      570.72    118.06 o
   2   6  10      205.47      450.67    111.77 o
   3   6  10      100.34      289.15    112.96 o
   4   6  10      122.48       59.77    123.32 o
   5   6  10      519.23      616.55    140.20 o
   6   6  10      526.82      587.31    142.40 o
   7   6  10      469.55      742.66    197.69 o
   8   6  10      115.01       74.27    162.26 o
  -7   7  10       71.77       55.07    101.50 o
  -6   7  10      476.40      548.94    132.95 o
  -5   7  10      571.81      534.00    129.85 o
  -4   7  10      385.65      181.53    128.51 o
  -3   7  10       44.96        0.00    110.78 o
  -2   7  10        0.68        0.00    172.41 o
  -1   7  10        8.38       66.80    179.63 o
   0   7  10       32.44        0.00    175.57 o
   1   7  10      153.75      140.96    107.12 o
   2   7  10      313.34      372.05    108.25 o
   3   7  10      118.07      124.69    100.10 o
   4   7  10       81.57      177.92    210.10 o
   5   7  10      241.77      351.14    207.62 o
   6   7  10       59.56      178.31    131.28 o
  -3   8  10        1.63        0.00    183.70 o
  -2   8  10       42.56      175.57    211.23 o
  -1   8  10        3.76        0.00    179.18 o
   0   8  10        1.45        0.00    135.85 o
   1   8  10       56.06        0.00    105.68 o
   2   8  10       65.49      123.80    290.44 o
 -11   1  11       94.54        0.00     91.77 o
 -10   1  11       19.34       98.56     77.49 o
  -9   1  11      377.51      507.77    108.80 o
  -8   1  11      338.67      421.66    132.54 o
  -7   1  11       40.67       39.57    103.49 o
  -6   1  11       13.88       35.22     95.52 o
  -5   1  11       13.23        5.16     69.10 o
  -4   1  11      481.93      468.59    109.42 o
  -3   1  11      526.19      577.24    113.75 o
  -2   1  11      859.06      763.59    118.42 o
  -1   1  11      226.68      217.02    227.48 o
   0   1  11       64.63      101.54     86.03 o
   1   1  11     1456.55     1256.90    141.49 o
   2   1  11       71.91        0.00     77.00 o
   3   1  11       56.14       68.63     90.95 o
   4   1  11       92.73       99.47    101.19 o
   5   1  11      243.77      370.92    112.29 o
   6   1  11      123.35      164.87     72.81 o
   7   1  11       73.61      125.64     78.97 o
   8   1  11       10.86      102.12     73.46 o
   9   1  11       32.10      159.47     80.22 o
  10   1  11       26.12      141.58    101.43 o
 -11   2  11      640.76      553.46    120.81 o
 -10   2  11      591.74      612.29    120.08 o
  -9   2  11       69.88      142.72     92.94 o
  -8   2  11       67.15       46.30     79.99 o
  -7   2  11       70.32      110.35    106.59 o
  -6   2  11       89.91      103.80    107.85 o
  -5   2  11        0.67        0.00     97.21 o
  -4   2  11       82.80      140.16    103.05 o
  -3   2  11      341.34      325.10    153.91 o
  -2   2  11       33.74      135.29     82.74 o
  -1   2  11      141.79      113.13    124.12 o
   0   2  11       23.00       82.65     79.30 o
   1   2  11     1120.49      926.15    124.05 o
   2   2  11       13.82        0.00     72.79 o
   3   2  11      270.59      205.49     94.18 o
   4   2  11      293.34      292.04    106.87 o
   5   2  11      260.45      431.60     88.30 o
   6   2  11      278.39      312.82    106.45 o
   7   2  11      535.40      461.97    158.42 o
   8   2  11      598.58      595.16     97.16 o
   9   2  11      176.34      174.06     83.22 o
  10   2  11       97.89       44.19     83.64 o
 -10   3  11      483.39      601.14    185.84 o
  -9   3  11      242.58      164.91     98.53 o
  -8   3  11      534.83      363.51    102.47 o
  -7   3  11      476.11      462.78    145.33 o
  -6   3  11      693.19      514.79    133.66 o
  -5   3  11      689.23      558.65    135.53 o
  -4   3  11     1390.99     1393.32    171.06 o
  -3   3  11      565.75      426.24    128.31 o
  -2   3  11      182.74      170.34     86.20 o
  -1   3  11      161.35      159.88    137.88 o
   0   3  11      749.05      647.23    152.10 o
   1   3  11     1407.58     1215.50    132.34 o
   2   3  11     1683.96     1502.09    210.10 o
   3   3  11      425.83      508.33    139.54 o
   4   3  11      200.17      187.08     96.97 o
   5   3  11       11.04       12.34     87.74 o
   6   3  11        0.58        0.00     91.45 o
   7   3  11      158.77      162.41    105.86 o
   8   3  11        0.90      192.66     79.56 o
   9   3  11       76.21      102.52     83.26 o
  -9   4  11      496.01      275.60    229.72 o
  -8   4  11       80.74       61.36     91.28 o
  -7   4  11       70.33      205.44     96.83 o
  -6   4  11        1.24        0.00    102.98 o
  -5   4  11        0.90        0.00    100.41 o
  -4   4  11        8.17       68.77    108.98 o
  -3   4  11        6.74       18.70    102.57 o
  -2   4  11        1.43       71.81    121.64 o
  -1   4  11        0.24        0.00     67.05 o
   0   4  11      132.52      157.72     86.19 o
   1   4  11      659.55      589.24    106.07 o
   2   4  11       81.05       32.10    105.39 o
   3   4  11      146.79      277.06    106.68 o
   4   4  11      133.62      166.54    113.26 o
   5   4  11      346.69      429.79    122.99 o
   6   4  11      101.44      159.84    107.46 o
   7   4  11      139.26      257.45    114.47 o
   8   4  11        9.28       95.96     82.09 o
  -8   5  11        6.56        0.00     83.88 o
  -7   5  11        1.58       57.70     81.30 o
  -6   5  11       35.85        0.00    201.75 o
  -5   5  11        8.68        0.00    106.57 o
  -4   5  11        2.29        0.00    151.65 o
  -3   5  11        1.50       96.38    110.73 o
  -2   5  11      135.20       61.31    114.59 o
  -1   5  11      170.75        5.34    103.87 o
   0   5  11      102.18      123.54     88.33 o
   1   5  11        5.27       92.38    113.97 o
   2   5  11       64.60       34.91    165.87 o
   3   5  11        7.44        0.00    101.07 o
   4   5  11        9.11        0.00    101.92 o
   5   5  11        0.97       69.66    101.45 o
   6   5  11        2.30        0.00     99.56 o
   7   5  11       52.93       13.15    117.26 o
  -7   6  11       15.08        0.00    158.65 o
  -6   6  11      242.58      367.17    146.17 o
  -5   6  11       13.51      143.31    124.83 o
  -4   6  11      453.60      190.96    132.13 o
  -3   6  11        9.99        0.00    114.87 o
  -2   6  11       23.66        0.00    146.46 o
  -1   6  11       20.88       50.10    190.92 o
   0   6  11        8.02        0.00    192.72 o
   1   6  11       33.61       55.51    175.57 o
   2   6  11      156.32      235.15    208.97 o
   3   6  11      107.81        0.00    181.89 o
   4   6  11       31.84        0.00    120.14 o
   5   6  11       83.02        0.00    124.06 o
  -4   7  11      384.94      240.27    388.60 o
  -3   7  11      681.17      379.13    226.57 o
  -2   7  11      363.30      232.89    218.00 o
  -1   7  11      498.34      102.00    200.40 o
   0   7  11      211.83       59.58    201.30 o
   1   7  11       48.41       89.82    207.17 o
   2   7  11      102.08      260.42    223.41 o
 -10   0  12      304.83      506.86    218.00 o
  -9   0  12      374.64      540.26    152.24 o
  -8   0  12      389.44      478.87    214.84 o
  -7   0  12      606.09      491.51    194.08 o
  -6   0  12      467.39      445.02    180.54 o
  -5   0  12       23.30        0.00    133.15 o
  -4   0  12      744.80      758.70    180.54 o
  -3   0  12     1212.07      816.03    181.89 o
  -2   0  12      881.31      674.30    172.86 o
  -1   0  12      533.43      339.86    141.27 o
   0   0  12      866.01      694.16    177.38 o
   1   0  12      139.75       18.50    128.63 o
   2   0  12      211.83       29.34    122.76 o
   3   0  12       53.92       40.17    126.83 o
   4   0  12       18.54        6.32    141.27 o
   5   0  12       86.94       83.50    152.10 o
   6   0  12       96.88      192.70    199.27 o
   7   0  12      419.20      504.62    114.42 o
   8   0  12      390.03      512.27    157.52 o
  -9   1  12        0.28        0.00    128.18 o
  -8   1  12        0.59       15.53    111.46 o
  -7   1  12        0.70       29.65     82.64 o
  -6   1  12       64.25        0.00     85.90 o
  -5   1  12      392.24      387.90    315.04 o
  -4   1  12     1016.44      846.30    134.59 o
  -3   1  12      703.16      645.79    121.17 o
  -2   1  12      660.20      364.37    106.97 o
  -1   1  12      196.01      227.58     98.25 o
   0   1  12      681.69      471.65    113.51 o
   1   1  12     1028.82     1009.60    136.80 o
   2   1  12      117.49       63.13    122.76 o
   3   1  12      567.81      559.35    124.27 o
   4   1  12      536.15      503.04    127.19 o
   5   1  12      357.09      416.90    122.54 o
   6   1  12      378.06      372.04    125.18 o
   7   1  12      366.74      389.61     85.08 o
   8   1  12      243.43      258.37     85.84 o
  -9   2  12       22.15       63.94    117.86 o
  -8   2  12      197.59      168.06    121.28 o
  -7   2  12      109.04        0.00    133.37 o
  -6   2  12      176.29      145.13    119.48 o
  -5   2  12       25.62        0.00     74.21 o
  -4   2  12       28.55       93.73     89.76 o
  -3   2  12       15.18       57.31     86.89 o
  -2   2  12       25.90        0.00     71.95 o
  -1   2  12        0.16        0.00     75.89 o
   0   2  12       16.90       13.30     90.49 o
   1   2  12       33.36       38.75    124.12 o
   2   2  12      573.03      462.97    117.80 o
   3   2  12       33.74       25.23     91.14 o
   4   2  12        4.03        0.00     92.22 o
   5   2  12        0.66        0.00     81.98 o
   6   2  12        2.46       30.80     91.94 o
   7   2  12       79.52        0.00     96.27 o
   8   2  12       39.81       93.08     78.85 o
  -8   3  12        1.41        0.00    114.37 o
  -7   3  12        1.62        0.00    107.84 o
  -6   3  12       39.75       36.10    115.04 o
  -5   3  12      225.34      173.82    121.56 o
  -4   3  12        0.24       14.71     91.00 o
  -3   3  12      104.94       39.08     83.04 o
  -2   3  12       59.78       68.34     83.22 o
  -1   3  12        0.83        0.00     92.75 o
   0   3  12      276.41      188.26     90.94 o
   1   3  12       85.30        0.00     83.50 o
   2   3  12       47.48       42.61     91.13 o
   3   3  12       85.36        0.00    152.78 o
   4   3  12       51.94       28.41     87.08 o
   5   3  12       21.52       28.24     90.39 o
   6   3  12        4.70        0.00     90.13 o
   7   3  12       12.65       16.01    209.42 o
  -7   4  12      583.83      459.66    153.83 o
  -6   4  12      719.45      460.16    212.81 o
  -5   4  12      175.57      410.51    144.73 o
  -4   4  12       53.90        0.00    108.02 o
  -3   4  12       77.55        0.00     68.80 o
  -2   4  12        0.82        0.00    171.74 o
  -1   4  12        1.43       36.07     79.31 o
   0   4  12      152.11      159.14     89.33 o
   1   4  12        0.24        0.00     73.34 o
   2   4  12        3.85        0.00     94.16 o
   3   4  12       10.47       23.91    118.93 o
   4   4  12       19.73        0.00    109.45 o
   5   4  12        3.20        0.00     99.93 o
   6   4  12        2.09        0.00    102.44 o
  -6   5  12      181.23       77.93    125.26 o
  -5   5  12      207.95       50.31    259.07 o
  -4   5  12      400.29      248.10    259.07 o
  -3   5  12      273.25      186.79    134.74 o
  -2   5  12      252.51      277.70     80.19 o
  -1   5  12       75.35       45.59     76.29 o
   0   5  12        7.96        0.00    165.64 o
   1   5  12      264.14      557.29    163.84 o
   2   5  12      589.35      679.83    148.79 o
   3   5  12      103.77        0.00    115.48 o
   4   5  12      249.22      159.61    125.06 o
  -2   6  12      199.26        3.16    204.46 o
  -1   6  12       91.38        0.00    205.36 o
   0   6  12       29.30        0.00    192.27 o
   1   6  12        0.33        0.00    207.62 o
  -7   1  13        2.38       78.05    112.96 o
  -6   1  13        2.92        0.00     99.89 o
  -5   1  13        1.07       15.45     92.32 o
  -4   1  13        8.22       38.53     91.95 o
  -3   1  13       49.03        0.00    103.58 o
  -2   1  13        9.04        0.00    132.92 o
  -1   1  13        6.34        0.00     95.68 o
   0   1  13      276.45      123.74    169.93 o
   1   1  13       12.43        0.00     80.20 o
   2   1  13       41.76       86.36    197.01 o
   3   1  13      745.62      538.17    177.60 o
   4   1  13       97.19        0.00    120.96 o
   5   1  13       63.11       52.87     75.11 o
  -6   2  13      191.30      135.50    196.78 o
  -5   2  13       72.59        0.00    192.27 o
  -4   2  13      560.95      347.22    116.72 o
  -3   2  13      491.37      405.88    115.47 o
  -2   2  13      739.31      654.78    122.27 o
  -1   2  13      693.31      495.86    141.72 o
   0   2  13      420.78      352.23    105.27 o
   1   2  13       87.94        0.00     86.39 o
   2   2  13      246.47      238.00    137.21 o
   3   2  13       29.59        0.00     95.94 o
   4   2  13       49.31      188.27     96.50 o
   5   2  13       22.31      186.73    100.19 o
  -5   3  13       42.61       63.30     86.16 o
  -4   3  13       11.43       29.22     91.52 o
  -3   3  13        7.99        0.00     86.51 o
  -2   3  13      118.94       33.87     87.61 o
  -1   3  13       30.06        0.00    139.46 o
   0   3  13       91.23       33.13     94.10 o
   1   3  13      521.14      466.76    112.57 o
   2   3  13       80.75        0.00     81.75 o
   3   3  13      134.89      211.17    101.16 o
   4   3  13      214.16      329.95    117.36 o
  -3   4  13      175.40       64.69     87.60 o
  -2   4  13      150.42      236.81     96.22 o
  -1   4  13      160.55      168.60     89.15 o
   0   4  13        6.24       25.01    141.27 o
   1   4  13      100.03       10.38    199.04 o
   2   4  13      258.98      266.20    137.88 o
  -2   0  14      414.92       68.60    140.37 o
  -1   0  14      481.31      264.49    155.26 o
   0   0  14      150.56       55.51    143.98 o
  -1   1  14       58.39        0.00    169.03 o
   0   1  14       25.98        0.00    104.49 o
 
